# Supplementary material for: Nanoscale coordination polymers induce immunogenic cell death by amplifying radiation therapy mediated oxidative stress
Source: Nat Commun. 2021 Jan 8;12:145. doi: 10.1038/s41467-020-20243-8 (PMC7794559; doi:10.1038/s41467-020-20243-8)
Supplement: Supplementary file 4 — Source Data [file 41467_2020_20243_MOESM4_ESM.xlsx]

## Sheet: Figure 2b
	DLS	Gd-NCPs			Hemin@Gd-NCPs
		Diameter (nm)	Intensity (a.u.)		Diameter（nm）	Intensity (a.u.)
		99.95	0		99.95	0
		101.2	12.58		103.86	0
		102.47	34.87		105.2	19.32
		103.75	57.84		106.57	41.02
		105.05	73.4		107.95	63.53
		106.37	100		109.35	81.73
		107.7	91.4		110.77	100
		109.05	68.93		112.2	80.73
		110.42	45.74		113.66	58.81
		111.8	30.88		115.13	36.02
		113.21	3.49		116.62	18.06
		116.62	0		118.13	0
		120.62	0		120.62	0
		124.62	0		124.62	0
		128.62	0		128.62	0
		132.62	0		132.62	0
		136	0		136	0
		140	0		140	0
		144	0		144	0
		148	0		148	0
		152	0		152	0

## Sheet: Figure 2c
	Groups	Gd-NCPs				Hemin@Gd-NCPs
	Zeta Potential （mV）	-5.71	-5.28	-5.46		-6.75	-5.81	-5.6

## Sheet: Figure 2d
	UV	Wavelength(nm)	Hemin	Gd-NCPs	Hemin@Gd-NCPs
		200	0.105	0.165	0.252
		201	0.105	0.165	0.259
		202	0.105	0.164	0.262
		203	0.105	0.164	0.263
		204	0.106	0.163	0.259
		205	0.106	0.163	0.263
		206	0.106	0.163	0.265
		207	0.107	0.163	0.263
		208	0.107	0.162	0.262
		209	0.107	0.162	0.263
		210	0.108	0.161	0.259
		211	0.108	0.162	0.263
		212	0.109	0.162	0.262
		213	0.109	0.162	0.263
		214	0.109	0.161	0.259
		215	0.11	0.16	0.263
		216	0.111	0.16	0.265
		217	0.111	0.16	0.263
		218	0.111	0.16	0.262
		219	0.111	0.16	0.263
		220	0.113	0.159	0.259
		221	0.113	0.158	0.265
		222	0.113	0.158	0.263
		223	0.113	0.158	0.262
		224	0.114	0.158	0.263
		225	0.115	0.159	0.259
		226	0.115	0.158	0.263
		227	0.116	0.157	0.262
		228	0.117	0.157	0.263
		229	0.117	0.157	0.259
		230	0.118	0.157	0.263
		231	0.118	0.157	0.265
		232	0.118	0.157	0.263
		233	0.119	0.156	0.262
		234	0.12	0.156	0.263
		235	0.12	0.155	0.259
		236	0.121	0.156	0.263
		237	0.122	0.156	0.278
		238	0.122	0.156	0.299
		239	0.123	0.155	0.313
		240	0.123	0.154	0.314
		241	0.125	0.154	0.316
		242	0.125	0.154	0.314
		243	0.126	0.154	0.313
		244	0.126	0.154	0.314
		245	0.127	0.154	0.316
		246	0.127	0.153	0.314
		247	0.128	0.153	0.313
		248	0.128	0.152	0.314
		249	0.13	0.153	0.316
		250	0.131	0.153	0.314
		251	0.131	0.153	0.313
		252	0.132	0.152	0.314
		253	0.132	0.152	0.316
		254	0.133	0.152	0.314
		255	0.134	0.153	0.315
		256	0.135	0.154	0.316
		257	0.135	0.156	0.314
		258	0.137	0.159	0.315
		259	0.138	0.161	0.313
		260	0.138	0.164	0.314
		261	0.138	0.167	0.316
		262	0.139	0.168	0.314
		263	0.141	0.174	0.313
		264	0.142	0.178	0.314
		265	0.142	0.181	0.316
		266	0.144	0.185	0.314
		267	0.145	0.19	0.313
		268	0.146	0.197	0.314
		269	0.146	0.199	0.316
		270	0.147	0.22	0.314
		271	0.149	0.252	0.313
		272	0.15	0.259	0.314
		273	0.151	0.284	0.316
		274	0.152	0.298	0.314
		275	0.154	0.352	0.349
		276	0.155	0.42	0.38
		277	0.156	0.422	0.42
		278	0.156	0.423	0.45
		279	0.158	0.448	0.463
		280	0.16	0.481	0.481
		281	0.162	0.483	0.519
		282	0.163	0.546	0.563
		283	0.163	0.528	0.669
		284	0.165	0.595	0.777
		285	0.167	0.702	0.795
		286	0.168	0.855	0.856
		287	0.167	0.983	0.955
		288	0.166	1	1.025
		289	0.168	1	1.037
		290	0.169	1.029	1.015
		291	0.175	1.009	0.96
		292	0.176	0.963	0.909
		293	0.183	0.912	0.858
		294	0.185	0.862	0.818
		295	0.194	0.819	0.771
		296	0.195	0.778	0.735
		297	0.195	0.742	0.7
		298	0.204	0.72	0.678
		299	0.206	0.691	0.647
		300	0.211	0.671	0.63
		301	0.217	0.653	0.617
		302	0.222	0.635	0.606
		303	0.225	0.62	0.591
		304	0.229	0.604	0.58
		305	0.23	0.591	0.57
		306	0.236	0.577	0.561
		307	0.24	0.569	0.553
		308	0.243	0.558	0.549
		309	0.244	0.548	0.545
		310	0.25	0.538	0.539
		311	0.255	0.533	0.538
		312	0.26	0.529	0.535
		313	0.263	0.523	0.531
		314	0.266	0.518	0.53
		315	0.271	0.509	0.531
		316	0.275	0.506	0.53
		317	0.277	0.5	0.526
		318	0.279	0.494	0.524
		319	0.285	0.488	0.524
		320	0.289	0.484	0.525
		321	0.292	0.481	0.523
		322	0.295	0.477	0.524
		323	0.298	0.471	0.523
		324	0.302	0.465	0.523
		325	0.305	0.461	0.523
		326	0.306	0.457	0.521
		327	0.308	0.453	0.519
		328	0.313	0.449	0.519
		329	0.316	0.445	0.52
		330	0.318	0.442	0.521
		331	0.32	0.44	0.52
		332	0.323	0.436	0.519
		333	0.326	0.43	0.519
		334	0.327	0.426	0.519
		335	0.328	0.423	0.518
		336	0.33	0.42	0.517
		337	0.333	0.415	0.516
		338	0.336	0.412	0.516
		339	0.337	0.411	0.517
		340	0.339	0.408	0.517
		341	0.342	0.403	0.516
		342	0.343	0.4	0.514
		343	0.343	0.397	0.514
		344	0.344	0.394	0.514
		345	0.347	0.391	0.513
		346	0.349	0.387	0.512
		347	0.349	0.385	0.512
		348	0.35	0.383	0.512
		349	0.352	0.38	0.513
		350	0.353	0.377	0.511
		351	0.353	0.374	0.51
		352	0.353	0.371	0.506
		353	0.354	0.37	0.507
		354	0.355	0.365	0.506
		355	0.356	0.364	0.505
		356	0.356	0.36	0.504
		357	0.357	0.358	0.502
		358	0.358	0.355	0.5
		359	0.359	0.352	0.501
		360	0.356	0.349	0.499
		361	0.359	0.347	0.5
		362	0.359	0.348	0.499
		363	0.36	0.346	0.499
		364	0.362	0.344	0.498
		365	0.364	0.341	0.498
		366	0.363	0.339	0.497
		367	0.367	0.337	0.495
		368	0.367	0.333	0.494
		369	0.368	0.332	0.495
		370	0.368	0.331	0.493
		371	0.369	0.328	0.492
		372	0.372	0.326	0.491
		373	0.374	0.324	0.493
		374	0.376	0.323	0.493
		375	0.376	0.321	0.493
		376	0.379	0.319	0.492
		377	0.381	0.316	0.492
		378	0.383	0.315	0.494
		379	0.383	0.313	0.493
		380	0.386	0.311	0.493
		381	0.388	0.308	0.493
		382	0.389	0.305	0.493
		383	0.391	0.306	0.495
		384	0.391	0.305	0.496
		385	0.395	0.303	0.497
		386	0.397	0.301	0.496
		387	0.396	0.3	0.495
		388	0.396	0.298	0.496
		389	0.399	0.297	0.496
		390	0.4	0.295	0.497
		391	0.4	0.293	0.496
		392	0.399	0.293	0.494
		393	0.399	0.291	0.495
		394	0.399	0.29	0.495
		395	0.397	0.287	0.493
		396	0.394	0.284	0.49
		397	0.392	0.285	0.488
		398	0.391	0.283	0.487
		399	0.389	0.281	0.486
		400	0.385	0.28	0.483
		401	0.381	0.279	0.48
		402	0.377	0.279	0.476
		403	0.375	0.277	0.472
		404	0.37	0.274	0.469
		405	0.364	0.272	0.465
		406	0.358	0.272	0.46
		407	0.354	0.271	0.454
		408	0.349	0.27	0.449
		409	0.342	0.268	0.445
		410	0.335	0.266	0.439
		411	0.33	0.266	0.432
		412	0.323	0.264	0.424
		413	0.316	0.262	0.419
		414	0.309	0.26	0.412
		415	0.302	0.258	0.406
		416	0.297	0.259	0.399
		417	0.288	0.257	0.392
		418	0.281	0.255	0.386
		419	0.277	0.254	0.379
		420	0.27	0.254	0.372
		421	0.264	0.253	0.365
		422	0.257	0.25	0.361
		423	0.25	0.248	0.354
		424	0.245	0.247	0.348
		425	0.24	0.247	0.342
		426	0.236	0.246	0.336
		427	0.231	0.244	0.333
		428	0.226	0.243	0.329
		429	0.222	0.243	0.324
		430	0.218	0.241	0.318
		431	0.213	0.24	0.313
		432	0.209	0.238	0.31
		433	0.204	0.236	0.306
		434	0.202	0.237	0.302
		435	0.2	0.236	0.298
		436	0.197	0.234	0.296
		437	0.193	0.233	0.293
		438	0.191	0.233	0.29
		439	0.189	0.232	0.286
		440	0.186	0.23	0.282
		441	0.183	0.228	0.281
		442	0.18	0.228	0.279
		443	0.178	0.228	0.276
		444	0.178	0.227	0.273
		445	0.176	0.226	0.271
		446	0.174	0.224	0.27
		447	0.171	0.224	0.267
		448	0.169	0.223	0.265
		449	0.168	0.222	0.262
		450	0.167	0.22	0.26
		451	0.165	0.22	0.259
		452	0.163	0.22	0.258
		453	0.163	0.219	0.255
		454	0.162	0.218	0.253
		455	0.16	0.216	0.252
		456	0.158	0.216	0.25
		457	0.156	0.215	0.248
		458	0.156	0.214	0.246
		459	0.155	0.213	0.244
		460	0.154	0.213	0.244
		461	0.152	0.213	0.243
		462	0.151	0.212	0.241
		463	0.15	0.211	0.238
		464	0.149	0.209	0.237
		465	0.147	0.208	0.236
		466	0.146	0.208	0.235
		467	0.146	0.208	0.233
		468	0.145	0.208	0.232
		469	0.144	0.207	0.232
		470	0.142	0.206	0.23
		471	0.142	0.204	0.228
		472	0.141	0.204	0.226
		473	0.139	0.203	0.225
		474	0.138	0.203	0.224
		475	0.138	0.202	0.224
		476	0.138	0.201	0.222
		477	0.137	0.202	0.221
		478	0.135	0.201	0.22
		479	0.135	0.2	0.219
		480	0.134	0.198	0.218
		481	0.133	0.198	0.216
		482	0.132	0.198	0.214
		483	0.131	0.198	0.214
		484	0.132	0.197	0.214
		485	0.131	0.196	0.213
		486	0.13	0.195	0.212
		487	0.128	0.195	0.21
		488	0.128	0.194	0.209
		489	0.127	0.194	0.209
		490	0.127	0.193	0.208
		491	0.125	0.191	0.207
		492	0.126	0.192	0.206
		493	0.126	0.193	0.204
		494	0.125	0.191	0.204
		495	0.123	0.19	0.204
		496	0.122	0.189	0.202
		497	0.123	0.188	0.202
		498	0.122	0.189	0.201
		499	0.121	0.189	0.199
		500	0.12	0.188	0.2
		501	0.12	0.187	0.198
		502	0.119	0.186	0.197
		503	0.118	0.185	0.196
		504	0.117	0.186	0.195
		505	0.118	0.186	0.194
		506	0.118	0.185	0.194
		507	0.117	0.184	0.194
		508	0.116	0.184	0.193
		509	0.115	0.183	0.191
		510	0.115	0.183	0.19
		511	0.114	0.183	0.19
		512	0.113	0.182	0.19
		513	0.113	0.181	0.19
		514	0.113	0.181	0.188
		515	0.113	0.181	0.187
		516	0.111	0.181	0.186
		517	0.111	0.179	0.185
		518	0.111	0.179	0.185
		519	0.111	0.179	0.185
		520	0.11	0.179	0.184
		521	0.109	0.179	0.183
		522	0.109	0.178	0.182
		523	0.109	0.177	0.182
		524	0.108	0.176	0.182
		525	0.107	0.176	0.181
		526	0.107	0.177	0.18
		527	0.108	0.177	0.18
		528	0.107	0.175	0.179
		529	0.106	0.174	0.179
		530	0.105	0.174	0.178
		531	0.105	0.174	0.178
		532	0.106	0.174	0.177
		533	0.106	0.173	0.177
		534	0.105	0.173	0.177
		535	0.104	0.172	0.176
		536	0.104	0.172	0.175
		537	0.105	0.172	0.175
		538	0.104	0.171	0.175
		539	0.104	0.17	0.175
		540	0.104	0.171	0.174
		541	0.105	0.171	0.174
		542	0.104	0.171	0.173
		543	0.104	0.171	0.173
		544	0.104	0.169	0.173
		545	0.104	0.169	0.172
		546	0.103	0.169	0.172
		547	0.103	0.169	0.171
		548	0.103	0.169	0.171
		549	0.104	0.169	0.171
		550	0.103	0.167	0.171
		551	0.102	0.166	0.17
		552	0.102	0.166	0.17
		553	0.103	0.167	0.169
		554	0.103	0.167	0.169
		555	0.102	0.166	0.169
		556	0.102	0.165	0.169
		557	0.102	0.165	0.169
		558	0.102	0.165	0.168
		559	0.102	0.165	0.167
		560	0.102	0.165	0.167
		561	0.103	0.165	0.167
		562	0.102	0.164	0.168
		563	0.102	0.164	0.167
		564	0.101	0.163	0.167
		565	0.101	0.163	0.166
		566	0.102	0.163	0.166
		567	0.102	0.163	0.166
		568	0.101	0.162	0.166
		569	0.101	0.162	0.165
		570	0.101	0.161	0.165
		571	0.102	0.162	0.164
		572	0.101	0.162	0.164
		573	0.101	0.162	0.164
		574	0.101	0.161	0.164
		575	0.101	0.16	0.164
		576	0.1	0.16	0.163
		577	0.1	0.16	0.162
		578	0.1	0.16	0.162
		579	0.101	0.16	0.163
		580	0.101	0.159	0.162
		581	0.1	0.158	0.162
		582	0.099	0.158	0.161
		583	0.099	0.158	0.161
		584	0.1	0.158	0.161
		585	0.1	0.159	0.161
		586	0.1	0.158	0.161
		587	0.099	0.157	0.161
		588	0.099	0.157	0.16
		589	0.1	0.157	0.159
		590	0.099	0.157	0.159
		591	0.099	0.157	0.16
		592	0.099	0.157	0.16
		593	0.1	0.156	0.16
		594	0.099	0.156	0.158
		595	0.098	0.155	0.158
		596	0.098	0.156	0.158
		597	0.099	0.156	0.159
		598	0.099	0.156	0.158
		599	0.099	0.155	0.158
		600	0.098	0.154	0.157
		601	0.097	0.154	0.157
		602	0.097	0.154	0.156
		603	0.097	0.154	0.156
		604	0.097	0.154	0.156
		605	0.096	0.154	0.156
		606	0.096	0.153	0.156
		607	0.096	0.153	0.154
		608	0.095	0.152	0.154
		609	0.095	0.153	0.154
		610	0.094	0.153	0.154
		611	0.094	0.153	0.154
		612	0.094	0.152	0.153
		613	0.094	0.152	0.152
		614	0.093	0.151	0.152
		615	0.092	0.151	0.151
		616	0.093	0.152	0.151
		617	0.093	0.152	0.151
		618	0.091	0.152	0.151
		619	0.091	0.151	0.15
		620	0.09	0.15	0.149
		621	0.09	0.15	0.149
		622	0.09	0.151	0.149
		623	0.09	0.151	0.149
		624	0.089	0.15	0.148
		625	0.088	0.15	0.147
		626	0.088	0.149	0.146
		627	0.088	0.149	0.146
		628	0.088	0.149	0.146
		629	0.087	0.15	0.146
		630	0.086	0.149	0.145
		631	0.086	0.149	0.144
		632	0.086	0.148	0.144
		633	0.085	0.148	0.143
		634	0.085	0.148	0.143
		635	0.084	0.149	0.143
		636	0.084	0.149	0.142
		637	0.083	0.147	0.141
		638	0.083	0.147	0.141
		639	0.082	0.148	0.141
		640	0.082	0.147	0.14
		641	0.082	0.147	0.14
		642	0.082	0.147	0.139
		643	0.081	0.147	0.139
		644	0.08	0.146	0.138
		645	0.08	0.146	0.138
		646	0.08	0.146	0.137
		647	0.08	0.147	0.137
		648	0.079	0.146	0.137
		649	0.078	0.146	0.136
		650	0.078	0.145	0.135
		651	0.078	0.145	0.135
		652	0.078	0.145	0.135
		653	0.077	0.145	0.134
		654	0.077	0.145	0.134
		655	0.077	0.145	0.134
		656	0.076	0.145	0.133
		657	0.077	0.145	0.133
		658	0.076	0.144	0.132
		659	0.075	0.144	0.132
		660	0.075	0.144	0.132
		661	0.075	0.144	0.132
		662	0.075	0.144	0.131
		663	0.075	0.143	0.131
		664	0.074	0.143	0.13
		665	0.074	0.143	0.13
		666	0.074	0.143	0.13
		667	0.074	0.144	0.13
		668	0.074	0.143	0.129
		669	0.073	0.142	0.128
		670	0.073	0.142	0.128
		671	0.072	0.143	0.129
		672	0.073	0.143	0.129
		673	0.073	0.142	0.128
		674	0.072	0.141	0.127
		675	0.071	0.141	0.127
		676	0.071	0.141	0.127
		677	0.071	0.142	0.127
		678	0.071	0.142	0.127
		679	0.071	0.141	0.126
		680	0.071	0.141	0.126
		681	0.071	0.141	0.126
		682	0.07	0.141	0.126
		683	0.07	0.141	0.126
		684	0.07	0.14	0.126
		685	0.07	0.14	0.125
		686	0.07	0.14	0.125
		687	0.07	0.14	0.124
		688	0.069	0.14	0.124
		689	0.069	0.139	0.124
		690	0.069	0.14	0.124
		691	0.069	0.14	0.124
		692	0.069	0.14	0.124
		693	0.069	0.139	0.123
		694	0.069	0.139	0.123
		695	0.069	0.138	0.123
		696	0.069	0.139	0.123
		697	0.069	0.139	0.123
		698	0.069	0.139	0.123
		699	0.068	0.138	0.122
		700	0.068	0.138	0.122
		701	0.068	0.138	0.122
		702	0.068	0.138	0.122
		703	0.068	0.138	0.122
		704	0.068	0.138	0.122
		705	0.068	0.137	0.121
		706	0.068	0.137	0.121
		707	0.068	0.137	0.121
		708	0.067	0.137	0.121
		709	0.067	0.137	0.12
		710	0.067	0.137	0.121
		711	0.068	0.137	0.12
		712	0.067	0.137	0.12
		713	0.067	0.136	0.12
		714	0.067	0.136	0.12
		715	0.067	0.136	0.12
		716	0.067	0.136	0.119
		717	0.067	0.136	0.119
		718	0.066	0.136	0.119
		719	0.066	0.135	0.119
		720	0.066	0.136	0.119
		721	0.066	0.136	0.119
		722	0.067	0.136	0.119
		723	0.066	0.135	0.118
		724	0.066	0.135	0.118
		725	0.066	0.135	0.118
		726	0.066	0.135	0.118
		727	0.066	0.135	0.118
		728	0.066	0.135	0.117
		729	0.066	0.135	0.118
		730	0.066	0.134	0.118
		731	0.065	0.134	0.117
		732	0.065	0.134	0.117
		733	0.065	0.133	0.117
		734	0.065	0.134	0.117
		735	0.065	0.134	0.117
		736	0.066	0.134	0.117
		737	0.065	0.133	0.116
		738	0.065	0.133	0.117
		739	0.065	0.133	0.117
		740	0.065	0.133	0.116
		741	0.065	0.133	0.116
		742	0.065	0.133	0.116
		743	0.065	0.133	0.116
		744	0.065	0.133	0.116
		745	0.065	0.132	0.116
		746	0.065	0.132	0.115
		747	0.065	0.132	0.115
		748	0.065	0.132	0.115
		749	0.065	0.132	0.115
		750	0.064	0.132	0.115
		751	0.064	0.132	0.115
		752	0.064	0.132	0.115
		753	0.064	0.132	0.115
		754	0.065	0.132	0.115
		755	0.065	0.132	0.115
		756	0.064	0.131	0.115
		757	0.065	0.131	0.115
		758	0.064	0.131	0.114
		759	0.064	0.131	0.115
		760	0.065	0.132	0.116
		761	0.065	0.132	0.115
		762	0.064	0.132	0.115
		763	0.064	0.131	0.115
		764	0.064	0.131	0.115
		765	0.064	0.131	0.115
		766	0.064	0.132	0.115
		767	0.064	0.132	0.114
		768	0.064	0.131	0.115
		769	0.064	0.131	0.114
		770	0.064	0.131	0.114
		771	0.064	0.131	0.114
		772	0.064	0.131	0.114
		773	0.064	0.131	0.114
		774	0.064	0.131	0.114
		775	0.064	0.131	0.114
		776	0.064	0.13	0.114
		777	0.064	0.13	0.114
		778	0.064	0.131	0.114
		779	0.064	0.131	0.114
		780	0.064	0.13	0.114
		781	0.064	0.131	0.114
		782	0.064	0.13	0.113
		783	0.064	0.13	0.113
		784	0.064	0.13	0.113
		785	0.064	0.13	0.113
		786	0.064	0.13	0.113
		787	0.064	0.13	0.113
		788	0.064	0.13	0.113
		789	0.064	0.131	0.113
		790	0.064	0.13	0.113
		791	0.064	0.13	0.113
		792	0.064	0.13	0.112
		793	0.064	0.13	0.112
		794	0.063	0.13	0.112
		795	0.063	0.13	0.112
		796	0.063	0.13	0.112
		797	0.063	0.129	0.112
		798	0.063	0.129	0.112
		799	0.064	0.129	0.112
		800	0.063	0.129	0.112
		801	0.063	0.129	0.111
		802	0.063	0.129	0.111
		803	0.063	0.129	0.111
		804	0.063	0.129	0.111
		805	0.063	0.129	0.111
		806	0.063	0.129	0.111
		807	0.063	0.129	0.111
		808	0.063	0.129	0.111
		809	0.063	0.128	0.111
		810	0.063	0.129	0.111
		811	0.063	0.129	0.11
		812	0.063	0.129	0.111
		813	0.063	0.128	0.111
		814	0.063	0.128	0.111
		815	0.063	0.128	0.11
		816	0.063	0.128	0.111
		817	0.063	0.128	0.11
		818	0.063	0.128	0.11
		819	0.063	0.128	0.11
		820	0.063	0.128	0.11
		821	0.063	0.128	0.11
		822	0.063	0.128	0.11
		823	0.062	0.128	0.11
		824	0.062	0.127	0.11
		825	0.063	0.127	0.11
		826	0.063	0.128	0.11
		827	0.062	0.127	0.11
		828	0.063	0.127	0.11
		829	0.063	0.127	0.109
		830	0.063	0.127	0.11
		831	0.062	0.127	0.109
		832	0.062	0.127	0.109
		833	0.062	0.127	0.109
		834	0.062	0.127	0.11
		835	0.062	0.127	0.11
		836	0.063	0.127	0.109
		837	0.063	0.127	0.11
		838	0.062	0.127	0.11
		839	0.062	0.127	0.109
		840	0.062	0.127	0.109
		841	0.062	0.127	0.11
		842	0.061	0.128	0.11
		843	0.062	0.127	0.109
		844	0.062	0.127	0.109
		845	0.062	0.127	0.11
		846	0.061	0.127	0.109
		847	0.061	0.128	0.109
		848	0.062	0.127	0.109
		849	0.062	0.127	0.11
		850	0.061	0.128	0.11
		851	0.061	0.128	0.109
		852	0.062	0.128	0.11
		853	0.062	0.127	0.11
		854	0.062	0.128	0.11
		855	0.062	0.128	0.11
		856	0.062	0.128	0.11
		857	0.062	0.127	0.111
		858	0.062	0.127	0.11
		859	0.062	0.127	0.109
		860	0.062	0.128	0.109
		861	0.062	0.128	0.111
		862	0.062	0.127	0.11
		863	0.061	0.127	0.109
		864	0.063	0.128	0.11
		865	0.063	0.129	0.111
		866	0.062	0.128	0.11
		867	0.061	0.127	0.109
		868	0.062	0.128	0.109
		869	0.062	0.128	0.11
		870	0.062	0.128	0.109
		871	0.061	0.127	0.109
		872	0.061	0.126	0.108
		873	0.062	0.127	0.109
		874	0.062	0.128	0.109
		875	0.062	0.127	0.108
		876	0.061	0.127	0.109
		877	0.063	0.126	0.11
		878	0.062	0.127	0.109
		879	0.061	0.127	0.109
		880	0.061	0.128	0.108
		881	0.061	0.128	0.11
		882	0.063	0.127	0.11
		883	0.063	0.127	0.109
		884	0.062	0.128	0.109
		885	0.061	0.128	0.11
		886	0.062	0.127	0.11
		887	0.064	0.126	0.11
		888	0.062	0.125	0.109
		889	0.061	0.126	0.109
		890	0.062	0.127	0.109
		891	0.063	0.126	0.109
		892	0.062	0.126	0.109
		893	0.063	0.125	0.109
		894	0.061	0.126	0.108
		895	0.062	0.125	0.107
		896	0.064	0.126	0.109
		897	0.062	0.124	0.106
		898	0.061	0.125	0.108
		899	0.062	0.125	0.107
		900	0.063	0.125	0.109

## Sheet: Figure 2e
	FT-IR	 (cm-1)	GdCl3	5'-GMP	Hemin	Gd-NCPs	Hemin@Gd-NCPs
		399	29.8	59.7	85.3	38.6	71.1
		401	29.9	65.5	86.9	38.3	65
		403	29.7	64	88	37.7	61.7
		405	28.9	63.9	88	37.8	60.6
		407	28.7	63.7	87.9	38.4	61.2
		409	28.1	62.7	87.7	39.1	61
		411	27.4	66	87.6	39.9	62.7
		413	27.1	67.1	87.6	40.6	62.6
		415	26.7	63.9	87.5	40.8	62.6
		417	26.1	61.7	87.3	41	62.5
		418	25.6	62.7	86.9	41.1	63.9
		420	25.5	61.2	86.4	41.1	62
		422	25.1	62.7	86	41.3	62.1
		424	24.9	63.5	85.5	41.4	61.7
		426	24.4	61.2	85.2	41.4	60.6
		428	23.9	59.2	85	41.3	60
		430	23.4	60	85	41.1	60.2
		432	22.9	61.1	85.1	41	60.1
		434	22.6	61	85.4	41	60.1
		436	22.3	60	85.5	40.9	60
		438	21.8	58.5	85.5	40.9	60
		440	21.5	58.7	85.4	40.8	59.6
		442	21.1	57.7	85	40.9	59.6
		444	20.4	57.8	84.7	40.9	59.4
		445	19.9	57.3	84.5	41	59.5
		447	19.8	55.9	84.3	41	59.5
		449	19.6	55.9	84.1	41	59.5
		451	19.2	56.5	83.9	40.9	59.4
		453	18.8	56.2	83.5	40.6	59
		455	18.4	55.8	83.1	40.5	59
		457	18.2	55.6	82.6	40.5	59
		459	18.1	56.4	82.2	40.6	59.1
		461	17.6	56.8	81.8	41	59.2
		463	17.3	56.7	81.5	41.4	58.9
		465	17.3	57.8	81.3	41.8	58.6
		467	17.1	58.7	81.1	41.8	58.4
		469	16.7	58.2	81	41.6	58.1
		471	16.6	57.4	80.9	41.1	57.7
		472	16.5	56.1	81	40.5	57.4
		474	16.3	55.1	81	39.8	56.8
		476	16.1	55.9	81	39.1	56.3
		478	15.9	56.4	81.1	38.4	55.5
		480	15.9	56.3	81.1	37.8	55
		482	15.7	55.3	81	37.1	54.1
		484	15.7	54.8	80.9	36.3	53.1
		486	16	54	80.8	35.4	51.9
		488	16.1	52.9	80.7	34.4	50.9
		490	16.2	52.2	80.5	33.3	49.8
		492	16.3	50.7	80.4	32.3	48.2
		494	16.4	49.1	80.2	31.3	46.6
		496	16.5	48.2	80.1	30.5	45.4
		498	16.6	47.7	79.9	29.9	44
		499	16.7	48	79.8	29.4	42.9
		501	16.8	48.4	79.7	29	42.2
		503	16.9	48.4	79.6	28.7	41.6
		505	17.3	47.8	79.6	28.5	40.7
		507	17.5	46.7	79.7	28.3	40
		509	17.9	45.8	79.6	28.2	39.4
		511	18.1	45.8	79.6	28.3	39.3
		513	18.3	45.8	79.5	28.5	39.3
		515	18.5	45.6	79.5	28.8	39.1
		517	18.8	45.6	79.4	29	39
		519	19.1	45.4	79.5	29.3	39.1
		521	19.5	45	79.6	29.5	39.1
		523	19.8	44.2	79.6	29.7	39.2
		525	20.1	43.5	79.6	29.9	39.3
		526	20.5	42.7	79.5	30.2	39.5
		528	20.9	41.2	79.3	30.6	39.6
		530	21.2	39.1	79.2	30.9	39.9
		532	21.6	37	79	31.3	40.1
		534	22.2	36.7	78.9	31.7	40.4
		536	22.7	37.5	78.9	32	40.6
		538	23.1	38.3	78.8	32.4	40.8
		540	23.6	39.5	78.8	32.6	41.2
		542	23.9	40.4	78.7	32.9	41.7
		544	24.3	41	78.7	33.2	41.9
		546	24.8	41.8	78.5	33.5	42.3
		548	25.1	42.5	78.4	33.8	42.8
		550	25.4	42.7	78.2	34.2	43.2
		552	25.8	43.2	78	34.5	43.4
		553	26	44.1	77.8	34.8	43.9
		555	26.3	44.5	77.5	35.1	44.1
		557	26.5	44.2	77.3	35.3	44.3
		559	26.7	44.5	77.1	35.4	44.5
		561	26.9	44.6	76.9	35.6	45
		563	27	44.2	76.8	35.7	45.1
		565	27.1	43.7	76.7	35.8	45.3
		567	27	42.7	76.5	36	45.4
		569	27.1	42.5	76.4	36.2	45.7
		571	27.1	42.7	76.3	36.2	45.9
		573	26.9	42.3	76.1	36.2	45.9
		575	26.7	41.4	75.9	36.1	45.7
		577	26.5	40.1	75.8	35.9	45.5
		579	26.3	39.3	75.6	35.7	45.3
		580	26	38.5	75.3	35.5	45.2
		582	25.6	37.8	75.1	35.3	45.2
		584	25.1	37.3	74.9	35.2	45
		586	24.8	36.4	74.7	35.3	44.7
		588	24.5	35.6	74.4	35.4	44.6
		590	24.1	35.4	74.2	35.5	44.6
		592	23.8	36	74	35.6	44.9
		594	23.6	36.8	73.7	35.8	44.9
		596	23.5	38.1	73.5	36	45.1
		598	23.4	39.6	73.2	36.1	45.2
		600	23.4	40.3	73	36.2	45.3
		602	23.4	40	72.9	36.2	45.4
		604	23.6	40	72.8	36.2	45.6
		606	23.9	39.8	72.7	36.2	45.5
		607	24.2	39.2	72.6	36.2	45.4
		609	24.4	38.6	72.5	36.2	45.3
		611	24.7	38.5	72.4	36.2	45.5
		613	25	38.2	72.3	36.3	45.6
		615	25.2	38	72.2	36.4	45.7
		617	25.4	37.1	72	36.4	45.6
		619	25.5	36.3	71.8	36.5	45.7
		621	25.6	35.7	71.5	36.6	45.7
		623	25.5	34.7	71.3	36.6	45.7
		625	25.4	33.6	71.1	36.6	45.7
		627	25.4	32	71.1	36.4	45.7
		629	25.3	30.3	71	36.2	45.5
		631	25.3	29.1	71.1	35.9	45.2
		633	25.2	29	71.3	35.6	44.6
		634	25.3	30.4	71.4	35.3	44.2
		636	25.6	32.5	71.5	35.3	43.9
		638	26	34.5	71.6	35.4	43.8
		640	26.6	35.7	71.7	35.6	44
		642	27.4	36.5	71.6	36	44.4
		644	28.4	37	71.5	36.5	44.9
		646	29.4	37.4	71.4	37.1	45.6
		648	30.5	37.8	71.2	37.8	46.5
		650	31.8	39	71	38.3	47.3
		652	33	40.5	70.8	38.8	48
		654	34.2	41.3	70.6	39.2	48.7
		656	35.4	41.8	70.3	39.3	49
		658	36.7	42.4	70.1	39.4	49.2
		660	37.9	42.6	70	39.3	49.2
		661	39	42.9	69.8	39.2	49.2
		663	40.1	43.1	69.7	39	49.1
		665	41.1	43.1	69.6	38.7	48.9
		667	41.9	42.9	69.5	38.4	48.3
		669	43.3	42	69.3	38.1	48.1
		671	44.1	41.6	69.1	37.7	47.8
		673	45	41.7	68.8	37.3	47.2
		675	45.9	41.9	68.6	36.9	46.7
		677	46.7	41.8	68.2	36.5	46.2
		679	47.5	41.3	67.9	36.2	45.7
		681	48.3	40	67.5	36	45.4
		683	49	38.4	67.1	36	45.4
		685	49.8	37.2	66.6	36.2	45.6
		687	50.4	36.1	66.1	36.6	46
		688	51.1	35.2	65.4	37.2	46.5
		690	51.8	34.8	64.5	37.8	47.1
		692	52.5	35.1	63.5	38.4	47.7
		694	53.2	36	62.5	39.1	48.3
		696	53.9	36.7	61.6	39.6	48.9
		698	54.6	37.2	60.9	40	49.4
		700	55.3	37.9	60.5	40.3	49.8
		702	55.9	38.9	60.5	40.5	49.9
		704	56.5	40	60.6	40.5	50
		706	57	41.1	60.7	40.5	50
		708	57.7	42	60.9	40.3	49.9
		710	58.1	42.2	60.9	40.1	49.6
		712	58.6	41.9	60.9	39.9	49.5
		714	59	41.6	60.9	39.6	49.1
		715	59.7	40.7	61.1	39.3	48.8
		717	60.2	39.7	61.4	39	48.4
		719	60.7	38.9	62.1	38.7	48.1
		721	61.2	38.5	63.1	38.5	47.8
		723	61.6	38.6	64.5	38.2	47.6
		725	62	38.8	66.1	38	47.4
		727	62.4	39.4	67.9	38	47.2
		729	62.8	40.2	69.6	38	47.2
		731	63.2	41	71	38.3	47.5
		733	63.6	41.9	72.1	38.7	48
		735	64	43.1	72.7	39.2	48.6
		737	64.3	44.4	73	39.8	49.2
		739	64.6	45.7	73.1	40.4	49.9
		741	64.9	46.6	73.2	40.9	50.4
		742	65.3	46.9	73.2	41.2	50.9
		744	65.6	47.1	73.4	41.5	51.2
		746	65.8	47.4	73.6	41.8	51.6
		748	66.1	47.6	74	42	51.8
		750	66.4	47.5	74.4	42.1	52.1
		752	66.8	47.5	74.9	42.2	52.2
		754	67	48	75.4	42.2	52.3
		756	67.3	48.9	76	42.2	52.5
		758	67.5	49.4	76.6	42.1	52.6
		760	67.7	49.3	77.1	41.9	52.5
		762	67.9	49.5	77.5	41.7	52.4
		764	68.1	50.1	78	41.5	52.2
		766	68.3	50.9	78.3	41.3	52.2
		768	68.5	51.7	78.7	40.9	52
		769	68.7	52.3	79	40.1	51.6
		771	68.9	52.4	79.3	39	50.8
		773	69.1	52.4	79.6	37.4	49.5
		775	69.2	51.7	79.9	35.5	47.3
		777	69.4	50.2	80.2	33.8	44.5
		779	69.6	47.9	80.6	32.6	41.9
		781	69.8	43.4	81	32.1	40.9
		783	70	37.7	81.5	32.3	41.2
		785	70.2	38.2	82.1	33	42.5
		787	70.3	44.4	82.5	33.7	43.7
		789	70.5	49	83	34.2	44.4
		791	70.7	51	83.3	34.4	44.4
		793	70.9	51.8	83.5	34.2	43.9
		795	71	52.4	83.6	33.9	43.3
		796	71.1	52.9	83.6	33.6	42.9
		798	71.2	53.2	83.7	33.6	42.7
		800	71.3	52.7	83.7	33.7	43
		802	71.4	52	83.7	34.1	43.4
		804	71.6	51.5	83.7	34.7	44
		806	71.7	50.6	83.6	35.3	44.6
		808	71.7	49.4	83.4	35.9	45.4
		810	71.8	47.6	83.2	36.6	46.2
		812	71.9	45.1	82.9	37.2	46.9
		814	71.9	42.6	82.7	37.8	47.5
		816	72	40.6	82.5	38.4	48.1
		818	72	39.3	82.4	39	48.8
		820	72	38.6	82.2	39.8	49.6
		822	72.1	38.8	81.9	40.7	50.6
		823	72.2	39.9	81.5	41.7	51.6
		825	72.2	41.6	80.8	42.8	52.8
		827	72.1	43.5	79.9	44	54.1
		829	72	45.2	78.7	45.1	55.2
		831	72	47.4	77.5	46.2	56.5
		833	72.1	50	76.4	47.2	57.5
		835	72.1	53.4	75.5	48.1	58.4
		837	72.1	57.2	74.9	48.8	59.2
		839	72.2	60.7	74.8	49.4	59.9
		841	72.1	63.7	75.2	49.8	60.4
		843	72.2	66.1	75.9	50	60.8
		845	72.2	68	77	50.1	61
		847	72.2	69.5	78.2	50.1	61.2
		849	72.2	71	79.4	50	61.2
		850	72.1	72.8	80.4	49.8	61.4
		852	72.1	73.9	81.2	49.5	61.2
		854	72.1	74.6	81.8	49.2	60.9
		856	72.1	74.8	82.3	48.7	60.5
		858	72	74.6	82.7	48.3	60.2
		860	72	74	83.1	47.9	59.8
		862	72	73.6	83.4	47.5	59.6
		864	71.9	73.3	83.6	47.3	59.5
		866	71.9	73.6	83.6	47.2	59.4
		868	71.7	74.7	83.5	47.1	59.5
		870	71.7	76.2	83.2	47.2	59.5
		872	71.6	77.9	82.9	47.3	59.6
		874	71.5	79.5	82.7	47.5	59.7
		876	71.4	80.5	82.5	47.7	59.8
		877	71.4	81	82.5	47.9	60.1
		879	71.4	81.2	82.5	48.2	60.3
		881	71.4	81.3	82.5	48.5	60.7
		883	71.4	80.9	82.5	48.8	61
		885	71.4	79.9	82.4	49	61.3
		887	71.3	78.4	82.2	49.2	61.5
		889	71.2	76.8	82	49.2	61.8
		891	71.2	75	81.6	49.1	61.8
		893	71.1	73.2	81.1	48.8	61.7
		895	71	71.2	80.5	48.5	61.4
		897	71	68.9	79.9	48.1	61.1
		899	70.9	66.4	79.2	47.7	60.7
		901	70.8	64.4	78.6	47.4	60.4
		903	70.6	62.4	78	47.4	60.2
		904	70.6	60.5	77.5	47.5	60.3
		906	70.5	60	76.9	47.9	60.7
		908	70.4	61.2	76.4	48.5	61.4
		910	70.3	62.5	75.9	49.2	62.2
		912	70.2	63.3	75.4	50	63
		914	70	64.4	74.9	50.6	63.8
		916	69.9	66.2	74.5	51.1	64.6
		918	69.7	67.8	74	51.4	65
		920	69.6	68.5	73.6	51.4	65.2
		922	69.5	67.5	73.2	51.1	65.1
		924	69.4	64.8	72.8	50.6	64.8
		926	69.2	61.5	72.5	49.9	64.2
		928	69.1	58.4	72.1	49.1	63.5
		930	68.9	55.6	71.7	48.1	62.7
		931	68.7	53.3	71.1	47.1	61.7
		933	68.6	51.8	70.4	46	60.6
		935	68.4	51	69.8	44.8	59.6
		937	68.2	50.8	69.4	43.7	58.3
		939	68	51.7	69.3	42.5	57
		941	67.8	53.8	69.6	41.4	55.7
		943	67.7	56.7	70.3	40.2	54.5
		945	67.5	59.6	71.2	39.1	53.1
		947	67.3	62.4	72	38.1	51.8
		949	67.1	64.5	72.7	37	50.4
		951	66.9	66	73.1	35.9	49.1
		953	66.6	66.6	73.4	34.8	47.7
		955	66.5	66.2	73.4	33.7	46.3
		957	66.3	65	73.4	32.6	44.9
		958	66.1	62.9	73.3	31.5	43.5
		960	65.9	60.3	73.2	30.3	42.1
		962	65.7	57.2	72.9	29.1	40.6
		964	65.6	53.4	72.5	27.8	38.9
		966	65.4	48.6	72.2	26.4	37
		968	65.2	43.3	71.8	24.9	34.9
		970	65	38.1	71.6	23.2	32.6
		972	64.8	33.7	71.5	21.5	30.1
		974	64.6	30.1	71.5	19.8	27.4
		976	64.4	27.6	71.5	18.1	24.8
		978	64.2	26.5	71.4	16.6	22.4
		980	64.1	26.8	71.3	15.3	20.2
		982	63.9	29.2	71	14.3	18.2
		984	63.7	34	70.8	13.4	16.6
		985	63.6	40.7	70.7	12.9	15.3
		987	63.4	48.2	70.6	12.5	14.4
		989	63.3	55.3	70.7	12.4	13.7
		991	63.1	60.6	70.8	12.5	13.4
		993	62.9	64.2	70.9	12.7	13.3
		995	62.8	66.3	70.8	13.1	13.4
		997	62.6	66.9	70.5	13.5	13.8
		999	62.5	65.9	70.2	14.1	14.3
		1000	62.4	63.8	69.8	14.7	14.9
		1000	62.2	61.2	69.4	15.4	15.7
		1000	62.1	59.2	69	16.2	16.7
		1010	61.9	58.8	68.7	17.2	17.8
		1010	61.8	59.8	68.4	18.2	19.2
		1010	61.6	60.6	68.2	19.3	20.7
		1010	61.5	60.2	68.1	20.5	22.4
		1010	61.4	58.3	68	21.8	24.2
		1020	61.3	55.7	67.9	23	26
		1020	61.1	52.8	67.7	24.2	27.8
		1020	60.9	50.8	67.4	25.4	29.5
		1020	60.7	50.3	67	26.5	31
		1020	60.6	51.4	66.6	27.5	32.1
		1030	60.5	53.1	66.2	28.3	32.8
		1030	60.3	54.8	65.8	28.8	33.1
		1030	60.2	55.2	65.4	29	32.8
		1030	60.1	54.3	65	28.8	32.2
		1030	59.9	52.3	64.7	28.2	31.2
		1040	59.8	49.6	64.4	27.5	30.1
		1040	59.7	46.4	64.2	26.6	29
		1040	59.5	43	63.9	25.7	27.9
		1040	59.4	39.7	63.6	24.8	26.7
		1040	59.3	36.4	63.3	23.9	25.6
		1050	59.1	33.4	62.9	23.1	24.7
		1050	59	30.6	62.5	22.4	23.7
		1050	58.9	28	62.2	21.6	22.8
		1050	58.8	25.3	61.9	20.9	21.9
		1050	58.7	22.6	61.7	20.2	21
		1050	58.6	20	61.7	19.5	20.2
		1060	58.5	17.8	61.7	18.9	19.6
		1060	58.4	15.7	61.9	18.4	19
		1060	58.3	13.9	62.1	17.9	18.5
		1060	58.2	11.8	62.3	17.5	18.2
		1060	58.1	9.52	62.3	17.2	17.8
		1070	58	7.46	62.2	16.9	17.6
		1070	57.9	6.04	61.9	16.8	17.3
		1070	57.8	5.42	61.4	16.6	17.2
		1070	57.7	5.3	61	16.5	17.1
		1070	57.7	4.97	60.5	16.4	17
		1080	57.6	4.77	60.2	16.4	16.9
		1080	57.5	4.44	59.9	16.3	16.9
		1080	57.4	3.88	59.8	16.3	16.9
		1080	57.3	3.42	59.7	16.4	17.1
		1080	57.3	3.6	59.7	16.6	17.3
		1090	57.2	4.24	59.9	16.7	17.4
		1090	57.1	4.94	60.2	16.9	17.6
		1090	57	5.46	60.7	17.1	17.8
		1090	57	6.23	61.2	17.2	17.8
		1090	56.9	7.41	61.8	17.2	17.9
		1100	56.8	9.13	62.3	17.2	17.8
		1100	56.7	10.7	62.5	17.1	17.6
		1100	56.6	11.6	62.6	16.9	17.3
		1100	56.6	11.9	62.4	16.8	17
		1100	56.5	12.1	62	16.6	16.8
		1110	56.4	12.1	61.5	16.5	16.5
		1110	56.4	12.1	60.9	16.4	16.3
		1110	56.4	11.8	60.3	16.4	16.1
		1110	56.3	11.4	59.6	16.4	16
		1110	56.3	10.9	58.9	16.5	15.9
		1110	56.3	10.5	58.2	16.6	16
		1120	56.3	10.3	57.6	16.7	16.1
		1120	56.3	10.5	57.1	16.9	16.2
		1120	56.3	10.7	56.8	17.1	16.4
		1120	56.3	10.9	56.7	17.2	16.5
		1120	56.3	11.1	56.7	17.3	16.7
		1130	56.3	11.4	56.8	17.4	16.8
		1130	56.2	12.4	57	17.5	17.1
		1130	56.2	14	57.2	17.7	17.5
		1130	56.2	15.9	57.3	17.9	18
		1130	56.2	17.4	57.1	18.3	18.4
		1140	56.2	18.8	56.8	18.7	19
		1140	56.2	19.9	56.2	19.1	19.7
		1140	56.2	21.1	55.3	19.6	20.4
		1140	56.2	22.5	54.4	20.2	21.2
		1140	56.3	24.2	53.4	20.8	22.1
		1150	56.4	26.4	52.5	21.5	23
		1150	56.4	28.9	51.7	22.2	23.9
		1150	56.5	31.6	51	22.9	24.8
		1150	56.6	34.6	50.5	23.7	25.8
		1150	56.6	37.7	50.1	24.4	26.7
		1160	56.7	40.6	49.8	25.1	27.6
		1160	56.8	43.3	49.7	25.6	28.3
		1160	56.9	45.8	49.7	26.1	29
		1160	57	48.2	49.9	26.5	29.7
		1160	57.1	50.4	50.1	26.9	30.3
		1160	57.2	52.1	50.4	27.1	30.8
		1170	57.3	53.5	50.6	27.2	31.3
		1170	57.4	54.1	50.9	27.4	31.7
		1170	57.6	53.8	51.3	27.4	32.1
		1170	57.7	52.7	51.8	27.6	32.7
		1170	57.8	51.4	52.4	27.8	33.4
		1180	58	50.2	52.9	28.1	34.2
		1180	58.1	49.5	53.4	28.6	35.2
		1180	58.2	49.4	53.7	29.2	36.4
		1180	58.4	50.1	53.9	29.9	37.8
		1180	58.6	51.6	53.9	30.7	39.2
		1190	58.8	53.6	53.7	31.7	40.8
		1190	59	56.3	53.3	32.8	42.5
		1190	59.1	59.2	52.9	34	44.3
		1190	59.3	61.7	52.2	35.2	46
		1190	59.5	63.6	51.5	36.4	47.5
		1200	59.7	64.3	50.7	37.6	48.9
		1200	59.9	63.6	49.7	38.6	50.2
		1200	60.1	61.8	48.7	39.4	51.1
		1200	60.3	59.7	47.6	40.1	51.8
		1200	60.5	58.1	46.4	40.6	52.3
		1210	60.7	57.6	45.3	41	52.8
		1210	60.9	58.8	44.4	41.4	53.2
		1210	61.1	61.3	43.7	41.9	53.7
		1210	61.3	64.6	43.3	42.4	54.3
		1210	61.5	67.5	43	43.2	55.2
		1210	61.8	69.6	42.7	44.1	56.2
		1220	61.9	71.1	42.4	45.2	57.4
		1220	62.2	72.2	42	46.3	58.5
		1220	62.4	72.4	41.6	47.4	59.5
		1220	62.6	71.7	41.2	48.4	60.4
		1220	62.9	69.5	40.9	49.3	61
		1230	63.1	65.9	40.8	49.9	61.5
		1230	63.3	61.7	40.9	50.4	61.8
		1230	63.5	57.9	41.3	50.8	61.9
		1230	63.7	55.7	41.9	51	62.1
		1230	64	55.8	42.6	51.3	62.2
		1240	64.2	58	43.4	51.5	62.4
		1240	64.4	61.2	44.1	51.9	62.7
		1240	64.6	64.2	44.6	52.3	63.1
		1240	64.8	66.3	45.1	52.8	63.5
		1240	65	67.5	45.4	53.3	64
		1250	65.3	67.6	45.7	53.8	64.4
		1250	65.5	67.3	45.9	54.2	64.7
		1250	65.7	67	46	54.6	65.1
		1250	65.9	66.8	46.2	55	65.4
		1250	66.1	66.2	46.3	55.4	65.7
		1260	66.4	65.9	46.5	55.7	66.1
		1260	66.6	66.8	46.6	56.2	66.5
		1260	66.8	68.7	46.8	56.6	66.9
		1260	67.1	71	47	57.2	67.4
		1260	67.3	72.8	47.2	57.8	67.9
		1270	67.5	73.6	47.2	58.4	68.4
		1270	67.7	73.7	47.2	59	68.9
		1270	67.9	73.4	47.2	59.6	69.2
		1270	68.2	73.6	47	60.2	69.6
		1270	68.4	74.6	46.8	60.7	69.9
		1270	68.7	76.4	46.6	61.2	70.2
		1280	69	78.3	46.4	61.6	70.4
		1280	69.2	80	46.4	62.1	70.7
		1280	69.5	81.3	46.6	62.5	70.8
		1280	69.8	82.2	46.8	62.9	71.1
		1280	70.1	82.7	47.2	63.3	71.3
		1290	70.4	82.8	47.5	63.6	71.5
		1290	70.7	82.4	47.7	63.9	71.7
		1290	71	81.7	47.9	64.1	71.9
		1290	71.3	80.3	48	64.1	71.9
		1290	71.6	78.7	48.1	64.1	71.8
		1300	72	77	48.3	63.9	71.6
		1300	72.4	75.1	48.5	63.5	71.2
		1300	72.7	72.8	48.7	63	70.7
		1300	73	70.4	49	62.2	70.1
		1300	73.4	68.2	49.3	61.3	69.2
		1310	73.7	67	49.5	60.1	68.2
		1310	74.1	67.6	49.7	58.9	67.1
		1310	74.5	70	49.7	57.7	66
		1310	74.8	73	49.7	56.5	64.9
		1310	75.1	75.3	49.7	55.4	63.8
		1320	75.4	76.3	49.6	54.4	62.9
		1320	75.7	76.2	49.6	53.7	62.2
		1320	76.1	74.8	49.5	53.2	61.8
		1320	76.4	72.9	49.5	52.8	61.5
		1320	76.8	70.9	49.4	52.6	61.2
		1320	77.1	69	49.2	52.4	61
		1330	77.4	67.5	48.9	52.1	60.7
		1330	77.7	67	48.4	51.8	60.3
		1330	78.1	67.6	47.8	51.4	59.8
		1330	78.4	68.4	47.2	50.8	59.1
		1330	78.7	68.9	46.5	50.1	58.3
		1340	79.1	69.3	45.9	49.3	57.5
		1340	79.3	69.8	45.4	48.3	56.5
		1340	79.7	70.2	45	47.3	55.4
		1340	80.1	70.8	44.7	46.3	54.4
		1340	80.5	71.1	44.5	45.3	53.4
		1350	80.8	70.7	44.2	44.3	52.3
		1350	81.1	69.7	44	43.4	51.2
		1350	81.4	67.9	43.6	42.4	50.1
		1350	81.7	65.3	43.2	41.5	49
		1350	82	61.9	42.8	40.6	48
		1360	82.2	57.4	42.4	39.8	47.1
		1360	82.5	52.8	41.9	39.2	46.4
		1360	82.7	48.7	41.4	38.9	46
		1360	82.9	45.7	40.7	38.8	45.9
		1360	83	43.7	40	39	46.3
		1370	83.3	44.1	39.3	39.4	46.7
		1370	83.5	45.6	38.7	40.2	47.4
		1370	83.6	47.4	38.3	41.1	48.4
		1370	83.8	48.8	38	42.1	49.5
		1370	84	50.2	37.6	43.2	50.6
		1380	84.2	51.2	37.3	44.3	52.2
		1380	84.3	52.3	36.8	45.4	53.1
		1380	84.5	53.4	36.1	46.4	54.1
		1380	84.8	54.6	35.4	47.3	54.8
		1380	85.2	55.9	34.7	48.2	55.5
		1380	85.5	57.7	34.1	49	56
		1390	85.3	60	33.8	49.8	56.6
		1390	85	62.4	33.6	50.5	57.1
		1390	85.1	64.4	33.7	51	57.5
		1390	85.2	66.4	33.9	51.5	57.6
		1390	85.3	67.8	34.2	51.8	57.9
		1400	85.3	68.2	34.5	51.8	57.9
		1400	85.4	67.8	34.7	51.6	57.7
		1400	85.5	66	35	51.1	57
		1400	85.7	64.8	35.3	50.3	56.2
		1400	85.7	63.5	35.8	49.3	55.1
		1410	85.8	62	36.4	48.1	53.9
		1410	85.9	61.5	37.2	47	52.8
		1410	86	61	38.2	46.2	52
		1410	86.1	59.3	39.2	45.7	51.5
		1410	86.2	57.1	40.2	45.7	51.7
		1420	86.2	55.1	41.1	46.1	52.1
		1420	86.2	53.8	41.9	47.1	53.1
		1420	86.1	53.1	42.5	48.3	55.3
		1420	86.2	53.9	43	49.8	56.8
		1420	86.2	55.4	43.2	51.5	58.1
		1430	86.2	57.5	43.2	53.2	60.1
		1430	86.2	59.9	42.9	54.8	61.1
		1430	86.2	62.8	42.4	56.3	62.2
		1430	86.2	66.3	41.6	57.6	63.2
		1430	86.2	69.3	40.7	58.6	63.8
		1430	86.2	71.8	39.8	59.3	64.1
		1440	86.1	73.9	39	59.7	64.7
		1440	86.1	75.2	38.3	60	64.7
		1440	86.2	76.4	37.8	60.1	64.6
		1440	86.1	77.2	37.5	60.1	64.4
		1440	86.1	77.8	37.1	59.9	64.2
		1450	86.1	78.1	36.8	59.6	63.8
		1450	86	77.4	36.5	59.2	63.4
		1450	86	76.4	36.2	58.7	62.7
		1450	86.2	75.8	36	58.2	62.2
		1450	86.2	75.6	35.9	57.7	61.7
		1460	86.2	75.8	35.8	57.1	61.5
		1460	85.8	74	35.8	56.4	61.1
		1460	85.8	74.7	35.7	55.7	60.9
		1460	85.9	75.3	35.5	55.2	60.3
		1460	85.9	75.8	35.3	54.6	59.8
		1470	85.7	75.2	35.3	53.8	58.9
		1470	85.7	75.4	35.8	53	58.1
		1470	85.7	75.9	36.7	51.9	57.2
		1470	85.6	76.2	38.1	50.5	56.5
		1470	85.2	74	39.7	48.7	55
		1480	85.2	72.9	41.2	47	53.9
		1480	85	71	42.2	45.5	52.5
		1480	85	69.6	42.6	44.4	51.5
		1480	84.9	67.2	42.3	43.6	50.6
		1480	84.8	63.9	41.4	43.4	50.2
		1480	84.7	61	40.2	43.8	50.2
		1490	84.6	57.8	38.7	44.8	51
		1490	84.3	54.3	37.1	46.3	52.4
		1490	84.1	53.4	35.5	48.4	55.6
		1490	84	54.3	33.9	50.9	57.4
		1490	84	56.8	32.5	53.7	59
		1500	83.6	60.4	31.2	56.5	61.6
		1500	83.3	65.1	30	59.1	63.9
		1500	83.1	68.6	28.9	61.2	64.8
		1500	83	71.5	27.8	62.5	65.2
		1500	82.8	73.7	26.8	63.1	65.1
		1510	82.6	74.6	25.6	63	64.9
		1510	81.6	74	24.5	62.2	64.2
		1510	81.7	75.3	23.5	61.4	63.6
		1510	81.3	75.4	22.6	60.4	62.5
		1510	81.2	75.8	21.9	59.4	61.6
		1520	80.9	75.6	21.4	58.1	60.4
		1520	80.4	73.9	21	56.6	58.9
		1520	80.1	73.7	20.6	54.6	57.7
		1520	79.6	71.1	20.2	52.3	55.6
		1520	79.1	68.9	19.9	49.7	53.3
		1530	78.9	67.2	19.6	47.2	51.4
		1530	78.3	63.6	19.3	45	48.8
		1530	77.9	60.7	19.1	43.2	46.7
		1530	77.6	58.9	19	42.1	45.4
		1530	77	55	18.9	41.6	44.5
		1540	76.3	50.9	18.9	41.7	44.4
		1540	76.2	50.3	18.9	42.5	44.5
		1540	75.7	50.7	18.9	43.7	45.3
		1540	74.8	52	19	45.1	48.7
		1540	74	57.1	19.1	46.4	49.9
		1540	73.4	62.4	19.2	47.3	51.1
		1550	72.8	66.5	19.5	47.8	51.3
		1550	72.4	69	19.8	47.7	51.1
		1550	71.6	70	20.3	47.1	50.4
		1550	71	70.4	20.9	45.9	49.6
		1550	70.2	69.6	21.6	44	47.9
		1560	69.7	69.2	22.4	41.7	46.7
		1560	69	67	23.3	38.9	44.5
		1560	67.3	60.2	24.2	36	40.6
		1560	66.7	59.2	25.3	33.5	38.8
		1560	66	57.3	26.4	31.5	37.1
		1570	65	54.1	27.5	29.8	34.9
		1570	64.3	52.8	28.7	28.7	33.6
		1570	62.9	49.9	29.9	27.8	31.9
		1570	61.8	48.5	31.1	27.2	31
		1570	61	48.1	32.1	26.7	30.2
		1580	59.9	48.1	33	26.3	30.1
		1580	58	48.6	33.8	26	29.9
		1580	57	49.8	34.3	25.6	29.5
		1580	55.7	50.6	34.8	25.1	28.8
		1580	54.3	50.7	35	24.4	27.9
		1590	52.7	49.7	35.1	23.5	26.5
		1590	51.2	47.9	35	22.4	25.1
		1590	49.5	45.4	34.8	21.3	23.5
		1590	47.8	42.7	34.4	20.2	22.2
		1590	45.8	40.2	33.9	19.2	21
		1590	43.9	37.7	33.4	18.5	20.2
		1600	41.7	35.5	32.7	18.1	19.5
		1600	39.6	34.1	31.9	18	19.4
		1600	37.3	32.6	30.9	18.1	19.4
		1600	34.9	31.2	29.8	18.5	19.9
		1600	32.2	30.1	28.6	18.9	20.3
		1610	29.8	30	27.2	19.5	20.9
		1610	27	29.9	25.6	19.9	21.2
		1610	24.4	30.4	24	20.2	21.6
		1610	21.9	30.8	22.3	20.2	21.2
		1610	20.2	31.8	20.6	19.8	20.7
		1620	18.6	32	18.8	19	19.5
		1620	17.6	31.8	16.8	17.9	17.9
		1620	17.2	31.5	14.7	16.6	16.3
		1620	17.2	30.8	12.5	15.2	14.8
		1620	16.6	28.2	10.3	13.8	12.5
		1630	16.1	26.9	8.37	12.6	11.1
		1630	15.3	25.2	6.97	11.6	9.62
		1630	14.8	23.6	6.26	10.9	8.62
		1630	14.4	22.8	6.24	10.3	7.82
		1630	14.2	22.7	6.84	9.98	7.4
		1640	14	21.7	7.87	9.79	7.04
		1640	14.3	20.5	9.07	9.72	7.75
		1640	14.7	20	10.2	9.81	7.66
		1640	15.9	19.8	11.3	10.1	8.06
		1640	17.3	19.5	12.2	10.6	8.37
		1650	18.7	19.7	13	11.2	8.88
		1650	21	18.9	13.7	11.8	9.97
		1650	23.3	19.7	14.4	12.3	11.1
		1650	24.5	20.2	14.9	12.8	10.9
		1650	27.2	19.7	15.3	13.2	11.6
		1650	30.4	19.9	15.6	13.5	13.3
		1660	31	20.1	15.8	13.7	13.3
		1660	32.5	19.2	16	13.9	13.2
		1660	34.8	18.1	16.2	13.9	13.2
		1660	38.6	15.5	16.5	13.6	12.8
		1660	42.7	12.6	16.9	13.3	12.5
		1670	45.5	11	17.5	12.8	11.8
		1670	48.3	9.23	18.1	12.1	11.3
		1670	52.3	6.05	18.8	11.2	10.4
		1670	55	5.13	19.5	10.5	9.97
		1670	57.1	4.38	20.3	9.9	9.28
		1680	60.1	3.78	21	9.35	9
		1680	62.2	3.73	21.7	8.9	8.45
		1680	64.1	4.01	22.4	8.52	8.21
		1680	65.9	4.25	23	8.16	7.79
		1680	67.6	4.65	23.5	7.78	7.91
		1690	70.2	6.41	24	7.41	8.24
		1690	71.3	7.97	24.4	7.28	8.35
		1690	72.8	9.43	25	7.35	8.61
		1690	74.2	11.1	25.7	7.57	9.22
		1690	75.3	12.4	26.8	7.95	9.46
		1700	76.4	14	28.2	8.41	10.4
		1700	77.8	15.9	29.8	8.88	11.9
		1700	78.5	17	31.4	9.42	12.9
		1700	80	19	32.9	10.1	15.7
		1700	80.9	21.1	34.1	11	17
		1700	81.8	23.1	35.1	12.1	18.6
		1710	82.7	25.5	35.7	13.5	22
		1710	83.6	27.4	36.2	15.1	24.2
		1710	84.4	29.5	36.6	16.9	26.9
		1710	85.1	31.5	37.1	18.9	29.4
		1710	85.7	33.4	37.7	20.9	32.1
		1720	86.3	35	38.5	23	35.4
		1720	86.8	37.9	39.4	25.2	40.3
		1720	87.5	40.2	40.4	27.4	42.8
		1720	88.1	41.9	41.6	29.5	44.7
		1720	88.8	43.9	42.7	31.7	47.4
		1730	89.4	45.9	44	33.8	49.7
		1730	90.1	47.9	45.2	35.9	51.7
		1730	90.7	50.1	46.5	37.8	54
		1730	91.3	51.8	47.8	39.7	55.7
		1730	91.7	53.2	49.2	41.3	57.8
		1740	92.4	54.8	50.8	42.9	60.4
		1740	92.9	56.4	52.4	44.5	61.1
		1740	93.4	58	54.3	46	62.8
		1740	93.9	59.6	56.3	47.5	64.2
		1740	94.4	60.9	58.4	48.9	65.4
		1750	94.7	62	60.6	50.2	66.6
		1750	95.2	63.2	62.9	51.3	67.6
		1750	95.4	63.8	65.1	52.4	68.8
		1750	95.7	64.5	67.2	53.3	70.1
		1750	96.1	65.2	69.3	54.3	70.9
		1750	96.5	66.3	71.3	55.3	71.5
		1760	96.6	66.9	73.1	56.3	72.4
		1760	97	67.5	74.9	57.2	73.3
		1760	97.2	68.2	76.5	58.3	73.8
		1760	97.3	68.8	78	59.3	75
		1760	97.5	69.5	79.4	60.3	75.7
		1770	97.8	70.5	80.6	61.3	76.3
		1770	97.9	71.1	81.7	62.2	77
		1770	98.1	71.9	82.7	63.1	77.6
		1770	97.9	72.1	83.5	63.9	78.4
		1770	98.1	72.7	84.3	64.7	79.3
		1780	98.2	73.5	85.1	65.5	79.6
		1780	98.4	74.5	85.8	66.4	80.2
		1780	98.4	75.2	86.5	67.2	80.7
		1780	98.4	75.8	87.2	68.1	81.4
		1780	98.5	76.6	87.8	69	81.7
		1790	98.5	77	88.3	69.7	82.3
		1790	98.5	77.5	88.8	70.5	82.6
		1790	98.6	78.4	89.3	71.2	83
		1790	98.3	78.8	89.7	71.9	83.4
		1790	98.2	78.9	90.1	72.5	84.2
		1800	98.2	79.5	90.5	73.1	84.4
		1800	98.2	80.1	91	73.7	84.8
		1800	98.1	80.6	91.4	74.2	85.1
		1800	97.9	80.7	91.8	74.8	85.5
		1800	97.8	80.7	92.1	75.3	85.7
		1810	97.9	81.2	92.5	75.9	86
		1810	97.8	81.7	92.8	76.4	86.2
		1810	97.6	82	93	76.9	86.5
		1810	97.4	82.1	93.2	77.4	86.8
		1810	97.2	82.3	93.4	77.8	87.2
		1810	97.2	82.7	93.6	78.3	87.4
		1820	97.1	83	93.8	78.7	87.6
		1820	97	83.1	94	79.2	87.8
		1820	97	83.3	94.2	79.7	88
		1820	96.9	83.6	94.3	80.2	88.1
		1820	96.9	83.9	94.4	80.6	88.5
		1830	96.8	84	94.5	81	88.7
		1830	96.9	84.6	94.6	81.3	88.8
		1830	96.7	84.3	94.7	81.6	89.1
		1830	96.8	84.2	94.8	81.8	89.2
		1830	96.9	84.6	94.9	82.2	89.3
		1840	96.9	85	95	82.6	89.5
		1840	96.9	85.1	95.2	82.9	89.6
		1840	97	85.2	95.2	83.3	89.8
		1840	97.1	85.7	95.3	83.6	89.8
		1840	96.9	85.6	95.2	83.8	90
		1850	96.8	85.2	95.2	84	90.2
		1850	97	85.5	95.2	84.1	90.3
		1850	97	85.7	95.3	84.4	90.4
		1850	97.1	86	95.4	84.7	90.5
		1850	97.1	86	95.4	85	90.6
		1860	97.1	86.1	95.5	85.3	90.7
		1860	97.2	86.1	95.5	85.6	90.8
		1860	97.3	86.2	95.5	85.9	91
		1860	97.3	86.2	95.5	86.2	91.1
		1860	97.4	86.2	95.5	86.4	91.1
		1860	97.6	86.5	95.4	86.7	91.1
		1870	97.7	86.9	95.3	86.9	91.3
		1870	97.7	86.6	95.2	87	91.5
		1870	97.8	86.4	95.1	87.2	91.7
		1870	98.1	86.6	95	87.4	91.6
		1870	98.3	86.9	95	87.6	91.7
		1880	98.4	87	95	87.9	91.8
		1880	98.6	87.3	95	88.2	91.9
		1880	98.7	87.5	95	88.5	92
		1880	98.9	87.7	94.9	88.7	92
		1880	99	87.7	94.9	88.9	92.1
		1890	99.2	87.9	94.8	89.2	92.2
		1890	99.4	88.3	94.8	89.4	92.2
		1890	99.4	88.4	94.7	89.5	92.4
		1890	99.6	88.5	94.6	89.7	92.5
		1890	99.8	88.8	94.6	89.8	92.5
		1900	99.8	88.6	94.5	89.9	92.5
		1900	99.9	88.7	94.5	90.1	92.6
		1900	100	88.8	94.5	90.2	92.6
		1900	100	89	94.5	90.4	92.6
		1900	100	89.2	94.4	90.6	92.6
		1910	100	89.3	94.4	90.8	92.7
		1910	99.9	89.3	94.3	90.9	92.8
		1910	99.8	89.3	94.3	91	92.9
		1910	99.7	89.3	94.2	91.2	92.8
		1910	99.6	89.5	94.1	91.3	92.9
		1910	99.5	89.7	94.1	91.5	92.9
		1920	99.3	89.9	94	91.6	93
		1920	99	89.5	93.9	91.6	93
		1920	99	89.7	93.8	91.7	93
		1920	98.7	89.7	93.7	91.8	93
		1920	98.5	89.6	93.7	91.8	93.1
		1930	98.3	89.9	93.6	91.9	93.1
		1930	98.1	90	93.6	92.1	93.2
		1930	97.9	90.1	93.5	92.2	93.2
		1930	97.7	90.2	93.5	92.4	93.2
		1930	97.4	90.2	93.4	92.5	93.2
		1940	97.3	90.3	93.4	92.6	93.3
		1940	97	90.5	93.3	92.8	93.3
		1940	96.9	90.8	93.2	92.9	93.3
		1940	96.6	90.8	93.1	92.9	93.3
		1940	96.3	90.5	93	92.9	93.4
		1950	96.1	90.6	92.9	93	93.4
		1950	95.9	90.7	92.9	93.1	93.4
		1950	95.7	90.8	92.8	93.2	93.4
		1950	95.5	90.9	92.8	93.3	93.5
		1950	95.3	91.1	92.7	93.5	93.5
		1960	95.1	91.2	92.7	93.6	93.5
		1960	94.9	91.2	92.7	93.6	93.5
		1960	94.8	91.3	92.6	93.7	93.5
		1960	94.6	91.5	92.6	93.8	93.5
		1960	94.4	91.6	92.5	93.8	93.5
		1970	94.3	91.9	92.5	93.8	93.5
		1970	94.1	91.9	92.4	93.8	93.5
		1970	93.9	91.8	92.4	93.8	93.5
		1970	93.8	92	92.3	93.8	93.5
		1970	93.7	92	92.3	93.8	93.4
		1970	93.6	92.1	92.3	93.8	93.5
		1980	93.4	92.2	92.2	93.8	93.4
		1980	93.3	92.3	92.2	93.8	93.5
		1980	93.1	92.3	92.1	93.8	93.4
		1980	92.9	92.3	92.1	93.8	93.4
		1980	92.8	92.2	92.1	93.8	93.3
		1990	92.6	92.2	92.1	93.8	93.3
		1990	92.4	92.3	92.1	93.7	93.3
		1990	92.2	92.5	92.1	93.7	93.3
		1990	92	92.4	92	93.6	93.3
		1990	91.7	92.2	92	93.5	93.2
		2000	91.6	92.2	92	93.4	93.1
		2000	91.4	92.2	92	93.3	93.1
		2000	91.1	92.2	92	93.2	93.1
		2000	90.9	92.2	92	93.1	93.1
		2000	90.6	92.3	92	93.1	93
		2010	90.4	92.3	92	93	93
		2010	90.1	92.3	91.9	92.9	92.9
		2010	89.8	92.2	91.9	92.8	92.9
		2010	89.6	92.1	91.9	92.7	92.8
		2010	89.3	92.2	91.9	92.6	92.8
		2020	89.1	92.3	91.9	92.5	92.7
		2020	88.8	92.2	91.8	92.3	92.6
		2020	88.6	92	91.8	92.1	92.5
		2020	88.4	91.9	91.8	92	92.5
		2020	88.2	91.9	91.8	91.8	92.4
		2020	88	91.9	91.7	91.7	92.3
		2030	87.8	91.8	91.7	91.5	92.2
		2030	87.7	91.7	91.7	91.4	92.2
		2030	87.6	91.4	91.7	91.2	92.1
		2030	87.5	91.3	91.7	91.1	92
		2030	87.4	91.2	91.7	90.9	91.9
		2040	87.3	91	91.7	90.8	91.9
		2040	87.3	90.9	91.7	90.6	91.8
		2040	87.3	90.6	91.6	90.5	91.8
		2040	87.3	90.3	91.6	90.4	91.7
		2040	87.3	90.2	91.6	90.3	91.7
		2050	87.3	90	91.5	90.2	91.6
		2050	87.3	89.9	91.5	90.1	91.6
		2050	87.4	89.8	91.5	90	91.5
		2050	87.4	89.5	91.5	89.9	91.5
		2050	87.5	89.4	91.5	89.8	91.4
		2060	87.6	89.3	91.5	89.7	91.4
		2060	87.7	89.3	91.5	89.7	91.4
		2060	87.8	89.3	91.5	89.6	91.4
		2060	87.8	89.3	91.4	89.5	91.4
		2060	87.9	89.2	91.4	89.4	91.3
		2070	88	89.1	91.4	89.3	91.3
		2070	88.1	89.1	91.4	89.3	91.3
		2070	88.2	89.1	91.4	89.2	91.2
		2070	88.3	89.1	91.4	89.1	91.2
		2070	88.4	89.1	91.4	89	91.1
		2080	88.5	89.1	91.3	89	91.1
		2080	88.6	89.1	91.3	88.9	91.1
		2080	88.7	89.1	91.3	88.9	91.1
		2080	88.7	89.2	91.3	88.9	91.1
		2080	88.8	89.2	91.3	88.8	91.1
		2080	88.8	89.2	91.3	88.7	91
		2090	88.9	89.2	91.3	88.6	91
		2090	89	89.2	91.3	88.5	91
		2090	89.1	89.1	91.3	88.4	90.9
		2090	89.1	89.2	91.3	88.3	90.9
		2090	89.1	89.4	91.2	88.3	90.9
		2100	89.2	89.4	91.2	88.2	90.9
		2100	89.2	89.4	91.2	88.2	90.9
		2100	89.2	89.4	91.2	88.1	90.8
		2100	89.3	89.4	91.2	88	90.8
		2100	89.3	89.3	91.2	88	90.7
		2110	89.3	89.5	91.2	87.9	90.7
		2110	89.3	89.5	91.2	87.9	90.7
		2110	89.3	89.6	91.2	87.8	90.7
		2110	89.3	89.6	91.2	87.7	90.7
		2110	89.3	89.7	91.2	87.7	90.6
		2120	89.3	89.8	91.2	87.6	90.6
		2120	89.2	89.9	91.2	87.5	90.6
		2120	89.2	89.9	91.2	87.4	90.6
		2120	89.1	89.8	91.1	87.3	90.5
		2120	89	89.8	91.1	87.2	90.5
		2130	89	89.8	91.1	87.1	90.4
		2130	88.9	89.8	91.1	87	90.4
		2130	88.8	89.9	91	86.9	90.3
		2130	88.7	90	91	86.9	90.3
		2130	88.6	90	91	86.8	90.3
		2130	88.4	89.9	90.9	86.6	90.2
		2140	88.3	89.9	90.9	86.5	90.2
		2140	88.2	89.8	90.9	86.4	90.1
		2140	88	89.8	90.8	86.3	90.1
		2140	87.9	89.7	90.8	86.2	90
		2140	87.7	89.6	90.8	86.1	90
		2150	87.5	89.7	90.7	86	89.9
		2150	87.3	89.6	90.7	85.9	89.9
		2150	87.1	89.6	90.6	85.8	89.8
		2150	86.9	89.6	90.6	85.7	89.8
		2150	86.7	89.6	90.5	85.6	89.8
		2160	86.5	89.6	90.5	85.5	89.7
		2160	86.3	89.4	90.4	85.4	89.7
		2160	86	89.2	90.4	85.3	89.6
		2160	85.8	89.2	90.3	85.2	89.6
		2160	85.5	89.2	90.3	85.1	89.5
		2170	85.3	89.1	90.2	85	89.5
		2170	85	89	90.2	84.9	89.5
		2170	84.7	88.8	90.1	84.8	89.4
		2170	84.4	88.8	90.1	84.7	89.4
		2170	84.1	88.7	90	84.6	89.3
		2180	83.8	88.6	90	84.5	89.3
		2180	83.4	88.6	89.9	84.5	89.2
		2180	83.1	88.5	89.8	84.4	89.3
		2180	82.7	88.5	89.8	84.3	89.2
		2180	82.3	88.4	89.7	84.3	89.2
		2180	81.9	88.2	89.6	84.2	89.1
		2190	81.4	88.2	89.6	84.1	89.1
		2190	80.9	88.2	89.5	84	89.1
		2190	80.4	88.2	89.5	83.9	89.1
		2190	79.9	88.1	89.4	83.8	89
		2190	79.4	87.9	89.4	83.7	88.9
		2200	78.8	87.9	89.3	83.7	88.9
		2200	78.2	87.9	89.3	83.6	88.9
		2200	77.6	87.8	89.2	83.5	88.8
		2200	77	87.7	89.1	83.4	88.8
		2200	76.4	87.6	89	83.4	88.8
		2210	75.8	87.5	88.9	83.3	88.7
		2210	75.2	87.5	88.8	83.2	88.7
		2210	74.7	87.4	88.8	83.1	88.6
		2210	74.1	87.3	88.7	83	88.6
		2210	73.6	87.2	88.6	82.9	88.5
		2220	73.2	87.1	88.5	82.8	88.5
		2220	72.7	87	88.4	82.7	88.5
		2220	72.3	87	88.3	82.7	88.4
		2220	72	86.9	88.2	82.6	88.4
		2220	71.8	86.9	88.1	82.5	88.3
		2230	71.6	86.8	88.1	82.4	88.3
		2230	71.4	86.7	88	82.3	88.3
		2230	71.3	86.6	87.9	82.2	88.2
		2230	71.2	86.5	87.8	82.1	88.1
		2230	71.2	86.4	87.7	82	88.1
		2240	71.2	86.5	87.6	81.9	88.1
		2240	71.3	86.5	87.4	81.8	88
		2240	71.4	86.5	87.3	81.7	88
		2240	71.6	86.4	87.2	81.6	87.9
		2240	71.7	86.3	87.1	81.5	87.9
		2240	71.8	86.2	87	81.4	87.8
		2250	72	86.1	86.9	81.3	87.7
		2250	72.1	86.1	86.8	81.2	87.7
		2250	72.2	86.1	86.7	81.1	87.6
		2250	72.3	86	86.6	81	87.6
		2250	72.4	86	86.6	80.9	87.6
		2260	72.5	85.9	86.5	80.8	87.5
		2260	72.6	85.9	86.4	80.7	87.5
		2260	72.6	85.9	86.3	80.6	87.4
		2260	72.7	85.8	86.2	80.5	87.4
		2260	72.7	85.7	86	80.4	87.3
		2270	72.8	85.6	85.9	80.3	87.3
		2270	72.9	85.6	85.8	80.2	87.2
		2270	73	85.5	85.7	80.1	87.2
		2270	73.2	85.5	85.5	80.1	87.2
		2270	73.4	85.5	85.4	80	87.1
		2280	73.6	85.4	85.3	79.9	87.1
		2280	73.9	85.3	85.1	79.8	87
		2280	74.3	85.3	85	79.7	87
		2280	74.7	85.2	84.9	79.7	86.9
		2280	75.2	85.2	84.7	79.6	86.9
		2290	75.8	85.2	84.6	79.5	86.9
		2290	76.3	85.2	84.5	79.5	86.8
		2290	76.9	85.2	84.4	79.4	86.8
		2290	77.6	85.2	84.3	79.4	86.8
		2290	78.2	85.1	84.2	79.4	86.7
		2290	78.9	85.1	84.2	79.3	86.7
		2300	79.6	85.1	84.1	79.3	86.6
		2300	80.4	85.1	84	79.2	86.6
		2300	81.2	85.1	83.9	79.2	86.6
		2300	81.9	85.1	83.8	79.1	86.5
		2300	82.7	85	83.8	79.1	86.5
		2310	83.4	85.1	83.7	79.1	86.4
		2310	84.2	85.3	83.6	79	86.4
		2310	85	85.4	83.5	79	86.5
		2310	85.7	85.3	83.4	78.9	86.4
		2310	86.4	85.2	83.3	78.8	86.3
		2320	87	85.2	83.2	78.7	86.2
		2320	87.6	85.2	83.1	78.7	86.2
		2320	88.2	85.1	83	78.6	86.1
		2320	88.8	85.2	82.9	78.5	86.1
		2320	89.2	85.3	82.7	78.4	86.1
		2330	89.6	85.2	82.6	78.3	86.1
		2330	90	84.9	82.5	78.2	86
		2330	90.4	84.8	82.3	78	86
		2330	90.7	84.8	82.2	77.9	85.8
		2330	91.1	84.7	82	77.8	85.9
		2340	91.4	84.5	81.8	77.6	85.8
		2340	91.7	84.4	81.6	77.5	85.8
		2340	91.9	84.5	81.4	77.3	85.7
		2340	92	84.6	81.2	77.1	85.8
		2340	92.2	84.5	81	77	85.8
		2350	92.3	84.2	81	76.9	85.7
		2350	92.5	84	80.9	77	85.7
		2350	92.7	84.5	81	77.2	85.6
		2350	92.8	84.7	81	77.4	85.5
		2350	93	84.6	80.9	77.4	85.5
		2350	93.1	84.4	80.8	77.4	85.5
		2360	93.3	84.4	80.5	77.2	85.5
		2360	93.4	84.4	80.2	77	85.4
		2360	93.6	84.2	79.9	76.7	85.4
		2360	93.7	83.9	79.7	76.5	85.2
		2360	93.9	84.1	79.5	76.3	85.4
		2370	94	84.1	79.3	76.2	85.4
		2370	94.2	84	79.1	76.1	85.4
		2370	94.3	84.1	79	76	85.2
		2370	94.5	84.1	78.9	75.9	85.2
		2370	94.6	84	78.7	75.8	85.1
		2380	94.8	83.9	78.6	75.7	85.1
		2380	95	83.9	78.5	75.6	85
		2380	95.1	83.9	78.4	75.6	85
		2380	95.3	84	78.2	75.5	85
		2380	95.4	84	78.1	75.5	84.9
		2390	95.4	84	78	75.5	84.9
		2390	95.5	83.9	77.9	75.4	84.8
		2390	95.5	83.8	77.8	75.3	84.7
		2390	95.5	83.7	77.6	75.2	84.7
		2390	95.5	83.6	77.5	75.1	84.6
		2400	95.4	83.5	77.3	75	84.6
		2400	95.4	83.4	77.2	74.8	84.5
		2400	95.4	83.3	77	74.7	84.4
		2400	95.4	83.2	76.9	74.5	84.3
		2400	95.4	83.1	76.7	74.4	84.3
		2400	95.3	83.1	76.6	74.3	84.2
		2410	95.3	83	76.4	74.2	84.1
		2410	95.3	82.9	76.2	74	84
		2410	95.3	82.8	76.1	73.9	83.9
		2410	95.2	82.6	75.9	73.7	83.8
		2410	95.2	82.5	75.7	73.5	83.7
		2420	95.1	82.3	75.5	73.4	83.6
		2420	95.1	82	75.4	73.2	83.5
		2420	95.1	81.9	75.2	73	83.4
		2420	95	81.7	75	72.8	83.3
		2420	94.9	81.5	74.8	72.7	83.2
		2430	94.9	81.3	74.6	72.5	83.1
		2430	94.9	81.1	74.4	72.3	83
		2430	94.8	80.9	74.3	72.2	82.9
		2430	94.8	80.8	74.1	72	82.8
		2430	94.7	80.6	73.9	71.8	82.7
		2440	94.7	80.4	73.8	71.7	82.6
		2440	94.6	80.3	73.6	71.6	82.5
		2440	94.6	80.2	73.5	71.4	82.4
		2440	94.5	80	73.4	71.3	82.4
		2440	94.5	79.8	73.3	71.2	82.3
		2450	94.4	79.5	73.1	71.1	82.3
		2450	94.3	79.3	73	70.9	82.2
		2450	94.3	79	72.8	70.8	82.1
		2450	94.2	78.8	72.7	70.7	82
		2450	94.1	78.7	72.5	70.6	82
		2450	94.1	78.6	72.4	70.5	81.9
		2460	94	78.5	72.2	70.4	81.8
		2460	93.9	78.3	72.1	70.3	81.8
		2460	93.9	78.1	71.9	70.2	81.7
		2460	93.8	78	71.8	70.1	81.6
		2460	93.7	77.9	71.6	69.9	81.6
		2470	93.6	77.8	71.5	69.8	81.5
		2470	93.5	77.8	71.4	69.7	81.4
		2470	93.4	77.7	71.2	69.6	81.3
		2470	93.3	77.7	71.1	69.5	81.3
		2470	93.2	77.7	70.9	69.4	81.2
		2480	93.1	77.7	70.8	69.3	81.1
		2480	93	77.6	70.7	69.2	81
		2480	93	77.6	70.5	69	81
		2480	92.9	77.6	70.4	68.9	80.9
		2480	92.9	77.4	70.3	68.8	80.8
		2490	92.8	77.3	70.2	68.6	80.7
		2490	92.7	77.2	70	68.5	80.6
		2490	92.6	77	69.9	68.3	80.5
		2490	92.6	76.8	69.8	68.1	80.4
		2490	92.5	76.5	69.7	68	80.3
		2500	92.4	76.3	69.6	67.8	80.1
		2500	92.4	76	69.4	67.6	80
		2500	92.3	75.9	69.3	67.5	80
		2500	92.3	75.7	69.2	67.3	79.9
		2500	92.2	75.5	69.1	67.2	79.8
		2510	92.2	75.3	69	67	79.6
		2510	92.1	75.1	68.8	66.9	79.5
		2510	92	74.9	68.7	66.7	79.4
		2510	91.9	74.6	68.6	66.5	79.3
		2510	91.9	74.4	68.5	66.3	79.1
		2510	91.8	74.3	68.4	66.1	79.1
		2520	91.6	74.1	68.3	65.9	78.9
		2520	91.5	73.9	68.2	65.7	78.8
		2520	91.5	73.6	68.1	65.5	78.6
		2520	91.4	73.3	68	65.3	78.5
		2520	91.3	73	67.9	65.1	78.4
		2530	91.3	72.8	67.8	64.9	78.3
		2530	91.2	72.5	67.7	64.7	78.1
		2530	91.1	72.3	67.6	64.6	78
		2530	91.1	72	67.5	64.4	77.9
		2530	91	71.7	67.4	64.2	77.8
		2540	90.9	71.4	67.3	64	77.6
		2540	90.8	71.2	67.2	63.8	77.5
		2540	90.7	70.9	67.2	63.6	77.4
		2540	90.7	70.6	67.1	63.4	77.3
		2540	90.6	70.4	67	63.3	77.1
		2550	90.5	70.2	66.9	63.1	77
		2550	90.4	70	66.9	62.9	76.9
		2550	90.3	69.9	66.8	62.7	76.8
		2550	90.2	69.6	66.7	62.6	76.6
		2550	90.1	69.4	66.6	62.4	76.6
		2560	90	69.2	66.5	62.2	76.4
		2560	89.9	68.9	66.5	62	76.3
		2560	89.8	68.6	66.4	61.9	76.2
		2560	89.7	68.3	66.3	61.7	76.1
		2560	89.6	68.2	66.2	61.5	75.9
		2560	89.5	68	66.1	61.4	75.8
		2570	89.4	67.7	66	61.2	75.7
		2570	89.3	67.4	65.9	61	75.6
		2570	89.2	67.1	65.8	60.8	75.4
		2570	89.1	66.9	65.7	60.6	75.3
		2570	89	66.7	65.6	60.5	75.2
		2580	88.9	66.5	65.5	60.3	75.1
		2580	88.8	66.3	65.4	60.1	74.9
		2580	88.7	66.1	65.3	59.9	74.8
		2580	88.6	65.9	65.2	59.7	74.6
		2580	88.5	65.6	65.1	59.5	74.5
		2590	88.4	65.3	65	59.4	74.3
		2590	88.3	65.1	64.9	59.2	74.2
		2590	88.2	64.8	64.8	59	74
		2590	88.1	64.5	64.7	58.7	73.9
		2590	88	64.2	64.6	58.6	73.8
		2600	87.9	64	64.5	58.4	73.6
		2600	87.8	63.7	64.4	58.2	73.5
		2600	87.7	63.5	64.3	58	73.4
		2600	87.6	63.4	64.2	57.8	73.2
		2600	87.5	63.2	64.2	57.7	73.1
		2610	87.3	63.1	64.1	57.5	72.9
		2610	87.2	62.9	64	57.3	72.8
		2610	87.1	62.6	63.9	57.1	72.6
		2610	87	62.3	63.9	56.9	72.4
		2610	86.9	62.1	63.8	56.6	72.2
		2620	86.8	61.9	63.7	56.4	72.1
		2620	86.7	61.6	63.6	56.2	71.9
		2620	86.6	61.4	63.5	56	71.8
		2620	86.5	61.2	63.5	55.8	71.6
		2620	86.4	60.9	63.4	55.6	71.4
		2620	86.2	60.6	63.3	55.4	71.3
		2630	86.1	60.4	63.3	55.2	71.1
		2630	86	60.1	63.3	55	70.9
		2630	85.9	59.7	63.2	54.7	70.7
		2630	85.8	59.4	63.2	54.5	70.5
		2630	85.7	59.2	63.2	54.3	70.3
		2640	85.5	58.9	63.1	54	70.1
		2640	85.4	58.6	63.1	53.8	69.9
		2640	85.3	58.3	63.1	53.6	69.8
		2640	85.2	57.8	63	53.3	69.5
		2640	85	57.4	63	53.1	69.3
		2650	84.9	57.1	62.9	52.9	69.2
		2650	84.8	56.8	62.9	52.7	69
		2650	84.7	56.4	62.8	52.4	68.8
		2650	84.6	56	62.8	52.2	68.5
		2650	84.4	55.6	62.7	51.9	68.3
		2660	84.3	55.2	62.7	51.7	68.1
		2660	84.2	54.8	62.6	51.5	67.9
		2660	84	54.5	62.5	51.2	67.7
		2660	83.9	54.3	62.5	51	67.5
		2660	83.8	54	62.4	50.8	67.4
		2670	83.7	53.6	62.4	50.6	67.2
		2670	83.5	53.3	62.3	50.4	66.9
		2670	83.4	53	62.2	50.1	66.7
		2670	83.2	52.6	62.2	49.9	66.5
		2670	83.1	52.3	62.1	49.7	66.3
		2670	83	52.1	62.1	49.5	66.1
		2680	82.9	51.9	62	49.2	65.9
		2680	82.7	51.7	62	49	65.7
		2680	82.6	51.6	61.9	48.8	65.5
		2680	82.4	51.4	61.8	48.6	65.3
		2680	82.3	51.2	61.7	48.4	65.1
		2690	82.1	51	61.6	48.1	64.9
		2690	82	50.8	61.6	47.9	64.7
		2690	81.8	50.7	61.5	47.7	64.4
		2690	81.7	50.5	61.4	47.5	64.2
		2690	81.6	50.2	61.3	47.2	64
		2700	81.4	50.2	61.3	47	63.8
		2700	81.3	50.1	61.2	46.8	63.6
		2700	81.1	50	61.1	46.6	63.4
		2700	81	49.9	61	46.4	63.2
		2700	80.8	49.9	60.9	46.1	63
		2710	80.7	49.8	60.8	45.9	62.7
		2710	80.6	49.7	60.6	45.7	62.6
		2710	80.4	49.7	60.5	45.5	62.3
		2710	80.2	49.6	60.3	45.3	62.1
		2710	80.1	49.6	60.2	45.1	61.9
		2720	80	49.6	60	44.9	61.7
		2720	79.8	49.5	59.8	44.7	61.5
		2720	79.7	49.5	59.6	44.5	61.3
		2720	79.5	49.6	59.4	44.3	61.1
		2720	79.4	49.5	59.3	44.2	60.9
		2720	79.2	49.5	59.1	44	60.7
		2730	79.1	49.6	59	43.8	60.6
		2730	78.9	49.5	58.8	43.7	60.4
		2730	78.8	49.5	58.7	43.6	60.3
		2730	78.6	49.5	58.5	43.4	60.1
		2730	78.4	49.3	58.4	43.3	60
		2740	78.3	49.2	58.2	43.2	59.9
		2740	78.2	49.1	58.1	43.1	59.8
		2740	78	49.1	57.9	43	59.7
		2740	77.8	49.2	57.8	43	59.6
		2740	77.7	49.3	57.7	42.9	59.5
		2750	77.5	49.4	57.5	42.9	59.5
		2750	77.3	49.5	57.4	42.8	59.4
		2750	77.2	49.5	57.2	42.8	59.3
		2750	77	49.4	57.1	42.7	59.2
		2750	76.9	49.3	56.9	42.7	59.2
		2760	76.7	49.2	56.7	42.7	59.1
		2760	76.5	49	56.6	42.6	59.1
		2760	76.4	48.8	56.4	42.6	59
		2760	76.2	48.7	56.2	42.6	59
		2760	76	48.4	56	42.5	58.9
		2770	75.9	48.2	55.9	42.5	58.8
		2770	75.7	48	55.7	42.4	58.8
		2770	75.5	47.8	55.5	42.4	58.7
		2770	75.4	47.6	55.4	42.3	58.6
		2770	75.2	47.4	55.2	42.2	58.5
		2780	75	47.3	55	42.1	58.4
		2780	74.9	47.2	54.9	42.1	58.4
		2780	74.7	47	54.7	42	58.2
		2780	74.5	47	54.5	41.9	58.1
		2780	74.3	47	54.3	41.9	58.1
		2780	74.2	47	54.1	41.8	58
		2790	74	47.1	53.9	41.7	57.9
		2790	73.9	47.3	53.7	41.6	57.8
		2790	73.7	47.2	53.5	41.5	57.7
		2790	73.5	47.3	53.3	41.4	57.6
		2790	73.3	47.3	53.1	41.3	57.4
		2800	73.2	47.3	52.9	41.2	57.3
		2800	73	47.2	52.7	41.1	57.2
		2800	72.8	47	52.5	41	57.1
		2800	72.6	46.7	52.3	40.9	56.9
		2800	72.5	46.4	52.1	40.7	56.7
		2810	72.3	46.1	51.8	40.6	56.5
		2810	72.1	45.9	51.6	40.4	56.3
		2810	71.9	45.6	51.3	40.2	56.1
		2810	71.7	45.3	51	40	55.9
		2810	71.6	45	50.7	39.8	55.7
		2820	71.4	44.6	50.4	39.6	55.5
		2820	71.2	44.3	50.1	39.4	55.2
		2820	71	44.1	49.7	39.2	55
		2820	70.8	43.9	49.3	39	54.7
		2820	70.7	43.7	48.9	38.8	54.4
		2830	70.5	43.5	48.5	38.6	54.2
		2830	70.3	43.3	48.1	38.4	53.9
		2830	70.1	43.2	47.6	38.2	53.7
		2830	69.9	43.1	47.1	38	53.4
		2830	69.7	43	46.5	37.8	53.1
		2830	69.6	42.9	45.8	37.6	52.9
		2840	69.4	42.9	44.9	37.5	52.6
		2840	69.2	43	43.9	37.3	52.3
		2840	69.1	43	42.7	37.3	52.1
		2840	68.9	43.1	41.4	37.2	51.9
		2840	68.8	43.3	40	37.2	51.6
		2850	68.6	43.6	38.7	37.3	51.4
		2850	68.4	44	37.5	37.3	51.3
		2850	68.3	44.3	36.6	37.3	51.1
		2850	68.1	44.4	36.2	37.2	50.9
		2850	67.9	44.2	36.1	37	50.7
		2860	67.7	43.8	36.3	36.8	50.4
		2860	67.4	43.4	36.6	36.5	50.2
		2860	67.2	43	36.8	36.2	49.9
		2860	67	42.6	36.9	35.9	49.7
		2860	66.8	42.2	36.7	35.6	49.3
		2870	66.6	41.8	36.3	35.3	49
		2870	66.3	41.3	35.9	35	48.6
		2870	66.1	40.7	35.7	34.7	48.3
		2870	66	40.1	35.6	34.4	48
		2870	65.8	39.4	35.8	34.1	47.8
		2880	65.5	39	36.2	33.9	47.5
		2880	65.3	38.8	36.7	33.6	47.3
		2880	65.1	38.7	37.2	33.4	47.1
		2880	64.9	39	37.5	33.2	46.8
		2880	64.6	39.3	37.6	33	46.5
		2890	64.5	39.7	37.6	32.8	46.3
		2890	64.2	40.2	37.3	32.6	46.1
		2890	64	40.7	36.9	32.5	45.8
		2890	63.8	41.1	36.5	32.4	45.6
		2890	63.6	41.5	35.9	32.3	45.4
		2890	63.4	41.7	35.4	32.2	45.2
		2900	63.2	41.8	34.8	32.1	45.1
		2900	62.9	42.1	34.2	32	44.9
		2900	62.7	42.2	33.7	31.9	44.7
		2900	62.5	42.4	33.1	31.8	44.5
		2900	62.3	42.5	32.5	31.7	44.3
		2910	62.1	42.6	32	31.7	44
		2910	61.8	42.6	31.3	31.6	43.8
		2910	61.6	42.6	30.6	31.6	43.6
		2910	61.4	42.6	29.8	31.6	43.3
		2910	61.2	42.5	29	31.6	43.1
		2920	61	42.4	28.2	31.6	42.9
		2920	60.8	42.1	27.4	31.6	42.6
		2920	60.5	41.7	26.7	31.5	42.3
		2920	60.3	41.2	26.1	31.4	42
		2920	60	40.9	25.7	31.2	41.6
		2930	59.8	40.8	25.6	30.9	41.3
		2930	59.5	40.7	25.7	30.5	40.9
		2930	59.2	40.4	25.9	30.2	40.6
		2930	58.9	40.1	26.3	29.8	40.3
		2930	58.7	39.9	26.9	29.5	40.1
		2940	58.4	39.7	27.6	29.2	40
		2940	58.1	39.6	28.4	29	39.9
		2940	57.8	39.6	29.2	28.8	39.8
		2940	57.5	39.4	29.8	28.7	39.8
		2940	57.2	39.1	30.3	28.6	39.8
		2940	56.9	38.7	30.5	28.5	39.9
		2950	56.6	38.2	30.4	28.5	39.9
		2950	56.3	37.9	30.1	28.6	39.9
		2950	56	37.8	29.5	28.7	40
		2950	55.7	37.8	28.8	28.8	40
		2950	55.5	37.9	28.1	28.9	40
		2960	55.2	38.1	27.6	29	40
		2960	54.9	38.4	27.4	29.1	40.1
		2960	54.6	38.6	27.5	29.1	40.3
		2960	54.3	38.6	27.9	29.2	40.4
		2960	54	38.5	28.6	29.3	40.6
		2970	53.7	38.2	29.5	29.3	40.8
		2970	53.4	37.9	30.7	29.3	41.1
		2970	53.1	37.6	31.9	29.3	41.3
		2970	52.8	37.2	33.3	29.3	41.5
		2970	52.5	36.8	34.7	29.3	41.6
		2980	52.2	36.5	36.1	29.3	41.8
		2980	51.9	36	37.5	29.2	41.9
		2980	51.6	35.6	38.9	29.2	41.9
		2980	51.3	35.3	40.2	29.1	42
		2980	51	34.8	41.4	29	42
		2990	50.7	34.4	42.5	28.9	41.9
		2990	50.4	34	43.5	28.7	41.8
		2990	50.1	33.5	44.3	28.6	41.7
		2990	49.8	33.2	45	28.4	41.6
		2990	49.5	32.9	45.5	28.2	41.5
		2990	49.2	32.6	45.9	28	41.3
		3000	48.9	32.3	46.2	27.8	41.1
		3000	48.6	31.9	46.4	27.7	40.8
		3000	48.2	31.5	46.6	27.5	40.7
		3000	47.9	31.2	46.6	27.3	40.4
		3000	47.6	31	46.7	27.1	40.2
		3010	47.3	30.7	46.7	26.9	39.9
		3010	47	30.4	46.8	26.8	39.7
		3010	46.7	30	46.8	26.6	39.5
		3010	46.3	29.6	46.8	26.4	39.3
		3010	46	29.3	46.8	26.2	39.1
		3020	45.7	29.1	46.8	26	38.9
		3020	45.4	28.9	46.7	25.9	38.7
		3020	45.1	28.6	46.6	25.7	38.4
		3020	44.8	28.3	46.5	25.5	38.2
		3020	44.4	27.9	46.3	25.3	38
		3030	44.1	27.6	46.1	25.2	37.8
		3030	43.8	27.4	46	25	37.5
		3030	43.5	27.1	45.8	24.9	37.3
		3030	43.2	26.9	45.7	24.7	37.1
		3030	42.8	26.7	45.6	24.5	36.9
		3040	42.5	26.4	45.5	24.4	36.8
		3040	42.1	26.2	45.3	24.2	36.6
		3040	41.8	25.9	45.2	24.1	36.4
		3040	41.5	25.7	45.1	24	36.1
		3040	41.2	25.5	45	23.8	35.9
		3050	40.8	25.2	44.8	23.7	35.8
		3050	40.5	25	44.7	23.5	35.6
		3050	40.2	24.8	44.5	23.4	35.3
		3050	39.9	24.5	44.3	23.2	35.1
		3050	39.6	24.2	44.1	23.1	34.9
		3050	39.2	24	43.8	22.9	34.7
		3060	38.9	23.8	43.6	22.8	34.5
		3060	38.5	23.5	43.5	22.6	34.3
		3060	38.2	23.3	43.3	22.5	34.1
		3060	37.9	23.1	43.2	22.3	33.9
		3060	37.6	22.8	43.1	22.1	33.6
		3070	37.2	22.6	43	21.9	33.4
		3070	36.9	22.5	43	21.8	33.2
		3070	36.5	22.3	43	21.6	33
		3070	36.2	22	43	21.5	32.8
		3070	35.9	21.9	43	21.3	32.6
		3080	35.5	21.7	43	21.1	32.4
		3080	35.2	21.5	43	20.9	32.1
		3080	34.8	21.2	43.1	20.6	31.8
		3080	34.5	21	43.1	20.4	31.5
		3080	34.2	20.9	43.2	20.2	31.2
		3090	33.9	20.6	43.3	19.9	30.9
		3090	33.5	20.2	43.5	19.7	30.6
		3090	33.2	20	43.7	19.5	30.4
		3090	32.9	19.8	43.9	19.3	30
		3090	32.6	19.6	44.1	19.1	29.7
		3100	32.3	19.4	44.3	18.8	29.4
		3100	32	19.2	44.6	18.6	29.1
		3100	31.7	19	44.8	18.3	28.8
		3100	31.3	18.9	45.1	18.1	28.5
		3100	31	18.6	45.3	17.9	28.2
		3100	30.7	18.4	45.6	17.6	27.9
		3110	30.4	18.3	45.8	17.4	27.7
		3110	30.1	18.1	46	17.2	27.4
		3110	29.8	17.9	46.2	17	27.1
		3110	29.5	17.6	46.4	16.9	26.9
		3110	29.2	17.5	46.6	16.7	26.6
		3120	28.9	17.3	46.7	16.5	26.5
		3120	28.6	17	46.8	16.4	26.3
		3120	28.3	16.7	46.9	16.2	26.1
		3120	28	16.3	47	16.1	25.9
		3120	27.7	16	47.1	16	25.8
		3130	27.4	15.8	47.1	15.9	25.7
		3130	27.2	15.7	47.1	15.9	25.6
		3130	26.9	15.9	47.1	15.8	25.5
		3130	26.6	16.2	47.1	15.7	25.4
		3130	26.3	16.3	47.1	15.7	25.3
		3140	26.1	16.3	47.1	15.6	25.2
		3140	25.8	16.3	47.1	15.6	25.1
		3140	25.5	16.2	47	15.5	25.1
		3140	25.3	16.2	47	15.5	25
		3140	25	16.2	46.9	15.4	24.9
		3150	24.8	16.1	46.8	15.4	24.8
		3150	24.5	16.1	46.7	15.3	24.7
		3150	24.2	16.1	46.5	15.3	24.6
		3150	23.9	16	46.4	15.2	24.6
		3150	23.7	16	46.3	15.1	24.4
		3160	23.4	15.9	46.2	15.1	24.3
		3160	23.2	15.9	46.1	15.1	24.2
		3160	22.9	15.9	46	15	24.2
		3160	22.7	15.9	45.9	15	24.1
		3160	22.4	15.7	45.8	14.9	24
		3160	22.2	15.7	45.7	14.8	23.9
		3170	21.9	15.6	45.5	14.8	23.8
		3170	21.7	15.6	45.4	14.7	23.6
		3170	21.4	15.5	45.2	14.7	23.6
		3170	21.1	15.4	45	14.6	23.5
		3170	20.9	15.3	44.8	14.6	23.4
		3180	20.7	15.2	44.6	14.5	23.3
		3180	20.4	15.2	44.4	14.5	23.3
		3180	20.1	15.1	44.2	14.4	23.2
		3180	19.9	15.1	44	14.4	23.1
		3180	19.6	15.1	43.8	14.3	23
		3190	19.4	15.1	43.5	14.3	22.9
		3190	19.2	15	43.2	14.2	22.8
		3190	18.9	15	42.9	14.2	22.7
		3190	18.7	14.9	42.6	14.1	22.6
		3190	18.4	14.8	42.3	14.1	22.4
		3200	18.1	14.7	42	14	22.4
		3200	17.9	14.6	41.7	14	22.3
		3200	17.6	14.5	41.4	13.9	22.2
		3200	17.3	14.5	41	13.8	22.1
		3200	17.1	14.4	40.7	13.8	22
		3210	16.8	14.3	40.4	13.7	21.9
		3210	16.5	14.3	40.1	13.7	21.8
		3210	16.2	14.3	39.7	13.7	21.7
		3210	16	14.2	39.4	13.6	21.7
		3210	15.7	14.1	39	13.6	21.6
		3210	15.5	14.1	38.7	13.6	21.5
		3220	15.3	14.2	38.3	13.6	21.5
		3220	15.1	14	38	13.6	21.4
		3220	15	13.8	37.7	13.6	21.5
		3220	14.8	13.9	37.4	13.7	21.5
		3220	14.7	14	37	13.7	21.5
		3230	14.7	14	36.8	13.8	21.5
		3230	14.7	14.1	36.5	13.8	21.6
		3230	14.7	14	36.2	13.9	21.6
		3230	14.8	14	35.8	14	21.7
		3230	14.8	14	35.5	14	21.7
		3240	14.9	14	35.2	14.1	21.8
		3240	15	14	34.8	14.1	21.8
		3240	15.1	14	34.4	14.2	21.9
		3240	15.2	13.7	34	14.2	21.9
		3240	15.3	13.6	33.6	14.3	22
		3250	15.3	13.8	33.2	14.3	22
		3250	15.3	13.9	32.8	14.4	22.1
		3250	15.4	13.9	32.3	14.5	22.1
		3250	15.3	13.9	31.9	14.5	22.1
		3250	15.3	13.8	31.4	14.6	22.2
		3260	15.3	13.7	30.9	14.6	22.2
		3260	15.2	13.6	30.4	14.6	22.2
		3260	15.1	13.6	30	14.6	22.2
		3260	15	13.6	29.5	14.6	22.2
		3260	14.9	13.6	29.2	14.6	22.2
		3260	14.8	13.7	28.9	14.6	22.1
		3270	14.6	13.5	28.7	14.6	22.1
		3270	14.5	13.5	28.5	14.6	22
		3270	14.4	13.5	28.5	14.5	21.9
		3270	14.3	13.4	28.5	14.5	21.9
		3270	14.2	13.3	28.5	14.4	21.8
		3280	14	13.3	28.7	14.4	21.7
		3280	13.9	13.3	28.8	14.3	21.6
		3280	13.8	13.3	29	14.3	21.5
		3280	13.6	13.1	29.2	14.2	21.4
		3280	13.5	13	29.5	14.1	21.3
		3290	13.4	13	29.8	14	21.2
		3290	13.3	13	30.2	13.8	21
		3290	13.2	13.1	30.6	13.7	20.9
		3290	13.1	13	31	13.6	20.8
		3290	13	13	31.4	13.5	20.6
		3300	12.8	13.1	31.9	13.3	20.5
		3300	12.7	13.1	32.3	13.2	20.4
		3300	12.6	13.2	32.7	13.1	20.2
		3300	12.4	13.2	33.2	13	20.1
		3300	12.3	13	33.7	12.9	19.9
		3310	12.1	13	34.2	12.7	19.8
		3310	11.9	13.1	34.6	12.6	19.6
		3310	11.8	13.3	35.1	12.5	19.5
		3310	11.6	13.3	35.6	12.4	19.3
		3310	11.5	13.3	36	12.3	19.2
		3320	11.3	13.3	36.5	12.2	19.1
		3320	11.2	13.4	37	12.1	19
		3320	11	13.3	37.5	12	18.9
		3320	10.8	13.2	37.9	11.9	18.8
		3320	10.7	13.4	38.4	11.8	18.7
		3320	10.6	13.5	38.9	11.8	18.6
		3330	10.5	13.5	39.4	11.7	18.6
		3330	10.4	13.5	39.9	11.6	18.5
		3330	10.3	13.5	40.3	11.6	18.4
		3330	10.2	13.5	40.8	11.5	18.4
		3330	10.2	13.7	41.2	11.5	18.3
		3340	10.1	13.7	41.7	11.5	18.3
		3340	10.1	13.8	42.1	11.5	18.3
		3340	10.1	13.9	42.5	11.4	18.2
		3340	10	13.8	42.8	11.4	18.2
		3340	10	14	43.2	11.4	18.2
		3350	10	14.1	43.6	11.5	18.3
		3350	10.1	14.1	44	11.5	18.4
		3350	10.1	14.2	44.4	11.5	18.4
		3350	10	14.2	44.7	11.6	18.4
		3350	10.1	14.1	45.1	11.7	18.4
		3360	10.1	14.2	45.4	11.7	18.5
		3360	10.1	14.1	45.7	11.8	18.7
		3360	10.1	14.2	46.1	11.8	18.8
		3360	10.2	14.3	46.4	11.9	18.8
		3360	10.2	14.3	46.7	12	18.9
		3370	10.2	14.3	47	12.1	19.1
		3370	10.2	14.3	47.3	12.2	19.2
		3370	10.3	14.3	47.6	12.4	19.4
		3370	10.3	14.1	47.9	12.5	19.5
		3370	10.4	14.1	48.2	12.6	19.6
		3370	10.5	14.3	48.4	12.7	19.8
		3380	10.5	14.3	48.7	12.8	20
		3380	10.6	14.3	49	12.9	20.2
		3380	10.8	14.2	49.2	13	20.3
		3380	10.9	14.3	49.5	13.2	20.5
		3380	11	14.4	49.7	13.3	20.7
		3390	11.1	14.4	50	13.5	20.9
		3390	11.2	14.5	50.2	13.6	21
		3390	11.3	14.6	50.5	13.7	21.2
		3390	11.4	14.6	50.7	13.8	21.3
		3390	11.5	14.5	50.9	13.9	21.5
		3400	11.6	14.5	51.1	14	21.6
		3400	11.7	14.5	51.4	14.1	21.8
		3400	11.7	14.6	51.6	14.2	21.9
		3400	11.8	14.7	51.9	14.3	22
		3400	11.8	15	52.2	14.5	22.2
		3410	11.9	15.1	52.5	14.6	22.3
		3410	11.9	15.1	52.7	14.7	22.4
		3410	11.9	15	53	14.8	22.5
		3410	12	15	53.2	14.9	22.6
		3410	12	15	53.5	15	22.7
		3420	12	15	53.7	15	22.7
		3420	12.1	14.9	53.9	15.1	22.8
		3420	12.2	14.9	54.1	15.1	23
		3420	12.2	15	54.3	15.1	23.1
		3420	12.3	14.9	54.5	15.2	23.1
		3430	12.4	14.9	54.7	15.2	23.2
		3430	12.5	15	54.9	15.2	23.3
		3430	12.6	15	55.1	15.3	23.4
		3430	12.7	14.9	55.4	15.3	23.5
		3430	12.8	14.6	55.6	15.4	23.6
		3430	12.9	14.7	55.9	15.5	23.7
		3440	13	14.8	56.2	15.6	23.9
		3440	13.2	14.6	56.5	15.7	24.1
		3440	13.3	14.5	56.8	15.8	24.2
		3440	13.4	14.8	57	15.8	24.3
		3440	13.5	14.9	57.3	15.9	24.4
		3450	13.6	14.8	57.5	15.9	24.6
		3450	13.8	15	57.8	15.9	24.8
		3450	13.9	15.1	58.1	16	24.9
		3450	13.9	15.4	58.3	16.1	25.1
		3450	14	15.5	58.6	16.3	25.4
		3460	14.2	15.6	58.9	16.5	25.6
		3460	14.3	15.7	59.1	16.7	25.7
		3460	14.4	15.9	59.4	16.9	26.1
		3460	14.6	16.3	59.6	17.1	26.3
		3460	14.7	16.5	59.8	17.2	26.6
		3470	14.9	16.7	60	17.4	26.9
		3470	15	17	60.2	17.6	27.2
		3470	15.1	17.2	60.4	17.8	27.5
		3470	15.2	17.5	60.6	18	27.8
		3470	15.3	17.9	60.9	18.3	28.2
		3480	15.4	18.1	61.1	18.6	28.5
		3480	15.5	18.3	61.3	18.8	28.9
		3480	15.7	18.7	61.6	19.1	29.2
		3480	15.8	18.9	61.8	19.4	29.6
		3480	15.9	19.3	61.9	19.6	30.1
		3480	16	19.4	62.1	19.9	30.4
		3490	16.2	19.9	62.3	20.2	30.9
		3490	16.3	20.4	62.5	20.4	31.3
		3490	16.5	20.5	62.8	20.7	31.8
		3490	16.6	20.9	63	21	32.1
		3490	16.7	21.1	63.3	21.4	32.6
		3500	16.9	21.2	63.5	21.7	33
		3500	17	21.5	63.7	22	33.4
		3500	17.2	21.8	64	22.3	33.8
		3500	17.4	22.2	64.2	22.6	34.3
		3500	17.6	22.9	64.5	22.8	34.9
		3510	17.8	23.2	64.7	23.1	35.2
		3510	17.9	23.3	64.9	23.3	35.6
		3510	18.2	23.5	65.2	23.5	36.1
		3510	18.4	23.7	65.4	23.8	36.5
		3510	18.6	24.2	65.7	24.1	37
		3520	18.8	24.6	66	24.5	37.4
		3520	19	24.9	66.2	24.8	37.8
		3520	19.2	25.4	66.5	25.2	38.1
		3520	19.5	25.5	66.8	25.5	38.5
		3520	19.7	25.9	67.1	25.8	38.9
		3530	20	26.4	67.4	26	39.3
		3530	20.2	26.8	67.6	26.2	39.7
		3530	20.5	27	67.9	26.3	40.2
		3530	20.8	27.1	68.2	26.6	40.6
		3530	21.1	27.4	68.5	26.9	41
		3530	21.3	27.9	68.9	27.3	41.4
		3540	21.7	28.4	69.2	27.7	41.9
		3540	21.9	28.5	69.6	28.1	42.3
		3540	22.2	28.8	69.9	28.5	42.7
		3540	22.5	29	70.2	28.8	43.1
		3540	22.9	29.1	70.5	29.1	43.6
		3550	23.2	29.4	70.7	29.3	44.2
		3550	23.6	29.6	71	29.6	44.7
		3550	23.8	29.6	71.3	29.8	45
		3550	24.3	29.9	71.6	30.1	45.6
		3550	24.6	30.1	72	30.5	46.1
		3560	25	30.5	72.4	31	46.5
		3560	25.3	30.7	72.8	31.5	46.9
		3560	25.7	31	73.2	32	47.4
		3560	26	31.5	73.5	32.5	47.9
		3560	26.4	31.9	73.7	32.8	48.4
		3570	26.8	32.2	74	33	48.8
		3570	27.5	33.3	74.1	33.2	49.9
		3570	27.8	33.5	74.4	33.4	50.3
		3570	28.1	33.8	74.7	33.8	50.8
		3570	28.5	34.5	75.1	34.3	51.3
		3580	29	35.2	75.6	34.8	51.9
		3580	29.5	35.7	76	35.5	52.5
		3580	29.9	36	76.4	36.1	53.1
		3580	30.3	36.5	76.8	36.7	53.6
		3580	30.7	37.1	77.2	37.3	54.2
		3590	31.1	37.7	77.5	37.8	54.8
		3590	31.8	38.3	77.8	38.2	55.7
		3590	32.4	38.6	78	38.7	56.4
		3590	32.8	38.9	78.4	39.2	56.9
		3590	33.2	39.6	78.7	39.8	57.6
		3590	33.8	40.2	79	40.3	58.5
		3600	34.4	40.5	79.4	40.9	59.1
		3600	34.9	40.7	79.7	41.5	59.8
		3600	35.4	41.3	80	42.2	60.6
		3600	36	42.1	80.4	42.9	61.4
		3600	36.4	42.6	80.7	43.6	62
		3610	37	43.1	81	44.4	62.6
		3610	37.6	43.6	81.3	45.1	63.4
		3610	38.1	43.9	81.6	45.7	64.1
		3610	38.6	44.4	81.9	46.4	64.9
		3610	39.3	45	82.2	46.9	65.9
		3620	39.8	45.6	82.4	47.6	66.5
		3620	40.4	46.4	82.8	48.5	67.5
		3620	41	47.4	83.1	49.4	68.6
		3620	41.6	48.4	83.5	50.4	69.4
		3620	42.1	49.2	84	51.5	70
		3630	42.6	50.2	84.4	52.6	70.8
		3630	43.1	50.9	84.6	53.5	71.4
		3630	43.9	51.6	84.7	54.1	73
		3630	44.4	52.6	84.9	54.8	73.6
		3630	45	53.5	85.1	55.5	74.4
		3640	45.5	54.3	85.4	56.4	75.3
		3640	46	55.3	85.9	57.6	76.1
		3640	46.5	56.1	86.5	59	76.9
		3640	47	57.1	87	60.5	77.7
		3640	47.5	57.9	87.4	61.8	78.5
		3640	48	59.1	87.6	63	79.2
		3650	48.5	59.9	87.7	63.9	79.8
		3650	49	59.4	87.6	64.5	80.6
		3650	49.5	61	87.5	65.1	82
		3650	49.9	62.6	87.6	66	82.8
		3650	50.4	63.8	87.9	67.1	83.3
		3660	50.9	64.8	88.1	68.3	84.3
		3660	51.4	65.8	88.6	69.8	84.9
		3660	51.8	66.8	89.1	71.3	85.5
		3660	52.3	67.7	89.6	72.9	86.2
		3660	52.7	68.7	90	74.3	86.9
		3670	53.1	69.7	90.4	75.8	87.5
		3670	53.6	70.6	90.6	77	88
		3670	53.8	70.5	90.6	77.8	88.4
		3670	54.3	71.4	90.5	78.4	89
		3670	54.7	72.9	90.4	78.8	89.4
		3680	55	72.8	90.2	79.1	90.2
		3680	55.5	73.2	90.3	79.7	90.6
		3680	55.9	74.2	90.6	80.7	91
		3680	56.3	75	91.1	82	91.3
		3680	56.8	75.8	91.6	83.2	91.6
		3690	57.2	76.6	91.9	84.2	91.9
		3690	57.5	77.5	92	84.9	92.2
		3690	57.8	77.3	91.9	85.2	92.4
		3690	58.1	77.8	91.8	85.3	93
		3690	58.6	78.2	91.8	85.7	93.2
		3700	59.1	78.9	92	86.3	93.5
		3700	59.4	79.3	92.1	86.9	93.8
		3700	59.8	80	92.3	87.8	94
		3700	60	80.5	92.6	88.6	94.2
		3700	60.4	80.3	92.7	89.3	94.4
		3700	60.8	80.8	92.8	89.8	94.6
		3710	61.2	81.5	92.8	90.2	94.8
		3710	61.6	82	92.8	90.3	95
		3710	61.8	81.6	92.7	90.2	94.8
		3710	61.8	80.9	92.5	90	94.6
		3710	62.3	81.3	92.4	90.1	94.8
		3720	62.7	82.2	92.5	90.6	95.1
		3720	63.1	83.1	92.6	91.2	95.4
		3720	63.4	83.6	92.7	91.8	95.5
		3720	63.6	83.8	92.9	92.3	95.7
		3720	63.9	83.6	93	92.9	95.8
		3730	64.1	84	93.1	93.3	95.9
		3730	64.4	84.1	93.1	93.6	96
		3730	64.9	84.7	93.1	93.9	96.1
		3730	65.2	84.7	93	94	96
		3730	65.4	84.7	92.8	93.9	95.9
		3740	65.3	84.2	92.5	93.5	95.6
		3740	65.7	83.9	92.3	93.3	95.8
		3740	66.2	84.6	92.4	93.5	95.9
		3740	66.6	85.1	92.5	93.9	95.9
		3740	66.9	85.8	92.6	94.2	95.9
		3750	66.8	84.9	92.5	94	95.9
		3750	67.2	85.4	92.4	93.8	95.9
		3750	67.6	85.6	92.1	93.4	95.9
		3750	67.6	83.7	91.8	92.8	95.6
		3750	67.9	84.1	91.7	92.6	96
		3750	68.3	85.2	91.8	92.9	96.2
		3760	68.7	86.1	91.9	93.3	96.4
		3760	68.8	86.3	92.1	93.8	96.5
		3760	68.9	86.1	92.2	94.1	96.5
		3760	69.4	86.3	92.4	94.5	96.5
		3760	69.8	86.7	92.4	94.7	96.5
		3770	69.9	86.4	92.3	94.6	96.6
		3770	70.1	87.2	92.3	94.6	96.7
		3770	70.2	86.7	92.2	94.6	96.7
		3770	70.5	86.5	92.2	94.7	96.7
		3770	70.8	87	92.2	94.9	96.6
		3780	71.2	87.3	92.2	95.1	96.7
		3780	71.4	87.7	92.2	95.2	96.8
		3780	71.4	87.2	92.2	95.2	96.7
		3780	71.7	87.3	92.1	95.1	96.7
		3780	72	87.9	92	95	96.8
		3790	72.1	87.6	91.9	94.9	96.7
		3790	72.3	87.7	91.9	95	96.7
		3790	72.6	88	92	95.4	96.7
		3790	72.8	88.3	92.2	95.9	96.8
		3790	73.1	88.8	92.3	96.3	96.9
		3800	73.3	89.4	92.4	96.5	97
		3800	73.4	88.9	92.3	96.6	96.9
		3800	73.8	89	92.2	96.4	97
		3800	73.7	88.7	91.9	95.7	96.7
		3800	73.7	88.1	91.6	95.2	96.7
		3800	74.1	89.1	91.4	95	96.9
		3810	74.1	88.8	91.3	94.9	96.9
		3810	74.3	88.2	91.4	95.2	96.8
		3810	74.8	88.7	91.7	95.9	96.9
		3810	75.1	89.3	91.9	96.5	96.9
		3810	75.3	90.2	92.1	96.8	96.8
		3820	75.1	89	92	96.6	96.6
		3820	75.5	89.3	91.8	96.4	96.8
		3820	75.6	89.6	91.6	95.9	96.8
		3820	75.5	88.2	91.2	95.4	96.8
		3820	76	89.1	91.1	95.3	96.8
		3830	76.2	89.7	91.2	95.6	96.9
		3830	76.3	89.5	91.4	96.1	96.9
		3830	76.6	90.1	91.6	96.6	97
		3830	76.7	89.7	91.8	97	96.9
		3830	77	89.8	91.8	97.1	96.8
		3840	77.2	90.1	91.7	96.8	96.7
		3840	77.3	89.8	91.3	96.1	96.6
		3840	77.2	89.6	91	95.4	96.6
		3840	77.5	89.7	90.9	95.3	96.7
		3840	77.6	89.7	91	95.6	96.7
		3850	77.9	89.9	91.3	96.3	96.8
		3850	78.2	90.5	91.5	96.9	96.9
		3850	78.6	91.2	91.7	97.3	97
		3850	78.9	92.3	91.6	97.1	96.9
		3850	78.3	90.8	91.2	96.3	96.4
		3860	78.3	89.6	90.7	95.5	96.6
		3860	78.8	90	90.6	95.3	96.8
		3860	79.1	90.5	90.6	95.5	96.8
		3860	79.4	91.3	90.8	96	96.9
		3860	79.5	91.3	91	96.5	96.8
		3860	79.5	90.7	91	96.7	96.7
		3870	79.9	90.6	91	96.6	96.6
		3870	80.3	91.7	90.8	96.3	96.8
		3870	79.9	90.6	90.6	95.8	96.7
		3870	80.3	91.3	90.5	95.7	96.8
		3870	80.2	91.2	90.6	95.8	96.7
		3880	80.6	91.3	90.6	96	96.7
		3880	81	92.2	90.7	96.2	96.8
		3880	80.9	92.1	90.7	96.2	96.8
		3880	81.1	91.5	90.7	96.2	96.6
		3880	81.5	92.3	90.7	96.1	96.7
		3890	81.2	91.9	90.5	95.8	96.7
		3890	81.6	91.8	90.5	95.6	96.7
		3890	82	92.3	90.5	95.6	96.7
		3890	81.8	92	90.5	95.7	96.5
		3890	82	91.9	90.5	96	96.5
		3900	82.4	92.4	90.6	96.3	96.6
		3900	82.6	93	90.6	96.4	96.6
		3900	82.6	92.6	90.4	96.2	96.5
		3900	82.7	92.2	90.2	95.6	96.4
		3900	82.7	92	90	95	96.4
		3910	82.7	91.5	89.8	94.5	96.3
		3910	83	91.8	89.8	94.4	96.3
		3910	83.4	92.2	90	94.5	96.4
		3910	83.6	92.3	90.1	94.9	96.4
		3910	83.8	92.5	90.3	95.3	96.4
		3910	84	92.9	90.3	95.5	96.4
		3920	83.9	92.7	90.3	95.4	96.4
		3920	84.1	92.3	90.2	95.1	96.4
		3920	84.2	92.3	90.1	94.9	96.4
		3920	84.5	92.6	90.1	94.8	96.4
		3920	84.4	92.4	90.1	94.8	96.2
		3930	84.5	92.2	90.1	94.7	96.1
		3930	84.8	92.9	90	94.7	96.2
		3930	84.9	93.2	90	94.6	96.3
		3930	84.9	92.7	89.9	94.4	96.1
		3930	85	92.2	89.8	94.3	96
		3940	85.3	92.5	89.9	94.3	96
		3940	85.4	92.8	89.9	94.4	96.1
		3940	85.5	93.1	90	94.5	96.1
		3940	85.5	93.2	90	94.5	96.1
		3940	85.5	92.7	89.9	94.5	95.9
		3950	85.7	92.9	89.8	94.4	96
		3950	85.8	93.4	89.7	94.2	96
		3950	85.9	93.2	89.6	94	95.9
		3950	86	93	89.6	93.9	95.9
		3950	86.1	93	89.6	93.9	95.9
		3960	86.1	93.1	89.6	93.9	95.9
		3960	86.1	93.1	89.5	93.9	96
		3960	86.2	93.1	89.5	93.9	96
		3960	86.3	93.1	89.5	93.9	95.9
		3960	86.2	93	89.4	93.8	95.9
		3960	86.3	93	89.4	93.8	95.8
		3970	86.3	93	89.4	93.7	95.8
		3970	86.3	93	89.4	93.7	95.7
		3970	86.4	93.2	89.3	93.7	95.8
		3970	86.4	93.3	89.3	93.7	95.8
		3970	86.3	93.2	89.3	93.7	95.8
		3980	86.3	93.1	89.2	93.7	95.9
		3980	86.3	93	89.2	93.7	95.9
		3980	86.3	93.1	89.1	93.7	95.8
		3980	86.2	93	89.1	93.7	95.7
		3980	86.3	93.1	89.1	93.7	95.8
		3990	86.2	93.3	89.1	93.8	95.8
		3990	86.2	93.2	89.1	93.8	95.8
		3990	86.2	93.2	89.1	93.8	95.8
		3990	86.2	93.2	89.1	93.8	95.8
		3990	86.1	93.2	89.1	93.7	95.8
		4000	86.1	93.3	89	93.7	95.8
		4000	86	93.3	89.1	93.8	95.8
		4000	86	93.3	89.1	93.8	95.8

## Sheet: Figure 2f
	XPS	Binding Energy (eV)	Intensity (a.u.)
		739	2543.06
		738.875	2528.58
		738.75	2543.88
		738.625	2551.58
		738.5	2541.86
		738.375	2542.11
		738.25	2567.19
		738.125	2556.13
		738	2542.07
		737.875	2579.53
		737.75	2573.22
		737.625	2520.27
		737.5	2516.08
		737.375	2536.69
		737.25	2523.31
		737.125	2514.09
		737	2539.14
		736.875	2547.08
		736.75	2534.16
		736.625	2531.01
		736.5	2512.62
		736.375	2494.13
		736.25	2534.52
		736.125	2576.35
		736	2543.47
		735.875	2537.11
		735.75	2572.4
		735.625	2564.12
		735.5	2548.38
		735.375	2550.01
		735.25	2539.47
		735.125	2536.24
		735	2548.37
		734.875	2526.58
		734.75	2534.43
		734.625	2572.24
		734.5	2551.2
		734.375	2528.87
		734.25	2525.97
		734.125	2528.45
		734	2545.36
		733.875	2553.19
		733.75	2566.98
		733.625	2558.46
		733.5	2516.07
		733.375	2517.63
		733.25	2577.78
		733.125	2610.47
		733	2582.29
		732.875	2564.5
		732.75	2555.4
		732.625	2544.78
		732.5	2548.05
		732.375	2553.7
		732.25	2553.07
		732.125	2552.3
		732	2562.86
		731.875	2574.68
		731.75	2565.24
		731.625	2528.03
		731.5	2518.97
		731.375	2549.85
		731.25	2558.09
		731.125	2543.37
		731	2536.32
		730.875	2540.42
		730.75	2554.99
		730.625	2553.72
		730.5	2565.51
		730.375	2601.92
		730.25	2593.85
		730.125	2547.22
		730	2532.25
		729.875	2541.85
		729.75	2548.72
		729.625	2573.28
		729.5	2583.19
		729.375	2558.75
		729.25	2550.62
		729.125	2566.35
		729	2580.77
		728.875	2571.55
		728.75	2584.78
		728.625	2614.59
		728.5	2572.18
		728.375	2533.69
		728.25	2541.61
		728.125	2540.03
		728	2524.22
		727.875	2514.55
		727.75	2532.13
		727.625	2542.17
		727.5	2532.82
		727.375	2543.28
		727.25	2566.91
		727.125	2569.3
		727	2561.53
		726.875	2545.72
		726.75	2509.16
		726.625	2500.18
		726.5	2540.91
		726.375	2578.95
		726.25	2573.71
		726.125	2561.1
		726	2563.82
		725.875	2553.46
		725.75	2554.84
		725.625	2579.81
		725.5	2593.51
		725.375	2586.54
		725.25	2573.69
		725.125	2578.42
		725	2606.7
		724.875	2607.45
		724.75	2585.42
		724.625	2579.86
		724.5	2536.09
		724.375	2492.96
		724.25	2517.41
		724.125	2524.67
		724	2510.61
		723.875	2542.25
		723.75	2570.34
		723.625	2562.46
		723.5	2550.4
		723.375	2547.98
		723.25	2550.87
		723.125	2560.77
		723	2584.59
		722.875	2592.35
		722.75	2570.11
		722.625	2561.1
		722.5	2557.66
		722.375	2536.97
		722.25	2524.28
		722.125	2554.5
		722	2604.47
		721.875	2609.36
		721.75	2587.12
		721.625	2556.05
		721.5	2509.45
		721.375	2508.15
		721.25	2555.84
		721.125	2575.6
		721	2549.57
		720.875	2515.53
		720.75	2515.15
		720.625	2539.97
		720.5	2581.24
		720.375	2604.1
		720.25	2573.8
		720.125	2552.56
		720	2555.6
		719.875	2534.45
		719.75	2521.96
		719.625	2535.55
		719.5	2534.78
		719.375	2550.8
		719.25	2558.81
		719.125	2535.19
		719	2511.04
		718.875	2523.31
		718.75	2549.9
		718.625	2539.97
		718.5	2546.05
		718.375	2559.39
		718.25	2561.18
		718.125	2564.35
		718	2539.13
		717.875	2517.68
		717.75	2553.4
		717.625	2593.95
		717.5	2593.11
		717.375	2592.28
		717.25	2587.85
		717.125	2548.02
		717	2521.6
		716.875	2527.49
		716.75	2530.05
		716.625	2534.58
		716.5	2547.69
		716.375	2561.66
		716.25	2569.34
		716.125	2552.53
		716	2523.28
		715.875	2548.96
		715.75	2603.65
		715.625	2612.36
		715.5	2583.07
		715.375	2543.6
		715.25	2538.63
		715.125	2552.13
		715	2553.89
		714.875	2569.27
		714.75	2559.89
		714.625	2514.32
		714.5	2495.59
		714.375	2498.15
		714.25	2503.9
		714.125	2520.02
		714	2539.59
		713.875	2549.5
		713.75	2535.2
		713.625	2519.4
		713.5	2520.87
		713.375	2525.3
		713.25	2496.56
		713.125	2473.27
		713	2502.37
		712.875	2522.42
		712.75	2526.32
		712.625	2541.54
		712.5	2539.65
		712.375	2524.82
		712.25	2538.87
		712.125	2557.99
		712	2554.31
		711.875	2564.35
		711.75	2580.69
		711.625	2564.3
		711.5	2528.48
		711.375	2534.42
		711.25	2577.21
		711.125	2579.05
		711	2558.91
		710.875	2547.83
		710.75	2530.38
		710.625	2538.51
		710.5	2553.76
		710.375	2520.46
		710.25	2500.44
		710.125	2548.35
		710	2569.49
		709.875	2536.97
		709.75	2521.54
		709.625	2527.82
		709.5	2546.45
		709.375	2549.29
		709.25	2514.87
		709.125	2517.14
		709	2537.64
		708.875	2528.84
		708.75	2532.15
		708.625	2528.1
		708.5	2494.95
		708.375	2474.69
		708.25	2495.31
		708.125	2517.17
		708	2507.81
		707.875	2494.09
		707.75	2515.33
		707.625	2531.49
		707.5	2522.61
		707.375	2527.55
		707.25	2525.36
		707.125	2522.17
		707	2541.84
		706.875	2530.6
		706.75	2478.8
		706.625	2477.01
		706.5	2508.47
		706.375	2509.27
		706.25	2492.16
		706.125	2474.22
		706	2490.12
		705.875	2529.8
		705.75	2541.5
		705.625	2530.9
		705.5	2527.19
		705.375	2534.83
		705.25	2553.06
		705.125	2537.27
		705	2486.21
		704.875	2468.41
		704.75	2469.11
		704.625	2465.2
		704.5	2484.6
		704.375	2507.41
		704.25	2516
		704.125	2543.69
		704	2566.99
		703.875	2539.04
		703.75	2507.23
		703.625	2522.22
		703.5	2523.35
		703.375	2513.88
		703.25	2540.73
		703.125	2524.37
		703	2483.74
		702.875	2493.58
		702.75	2514.02
		702.625	2515.13
		702.5	2495.61
		702.375	2482.51
		702.25	2516.81
		702.125	2558.17
		702	2527.78
		542	1815.57
		541.875	1862.32
		541.75	1867.16
		541.625	1900.7
		541.5	1901.87
		541.375	1845.92
		541.25	1829.12
		541.125	1860.27
		541	1866.24
		540.875	1838.84
		540.75	1814.66
		540.625	1776.19
		540.5	1746.86
		540.375	1755.48
		540.25	1770.12
		540.125	1784.03
		540	1793.21
		539.875	1782.96
		539.75	1769.1
		539.625	1763.09
		539.5	1768.14
		539.375	1777.29
		539.25	1797.63
		539.125	1840.66
		539	1870.17
		538.875	1843.67
		538.75	1775.69
		538.625	1747.02
		538.5	1755.19
		538.375	1775.92
		538.25	1797.23
		538.125	1772
		538	1738.61
		537.875	1760.98
		537.75	1805.65
		537.625	1781.51
		537.5	1757.02
		537.375	1800.66
		537.25	1779.11
		537.125	1712.58
		537	1717.63
		536.875	1736.51
		536.75	1756.77
		536.625	1804.28
		536.5	1827.79
		536.375	1793.05
		536.25	1755.66
		536.125	1743.23
		536	1732.6
		535.875	1753.36
		535.75	1786.14
		535.625	1775.75
		535.5	1744.93
		535.375	1740.04
		535.25	1782.32
		535.125	1849.99
		535	1853.09
		534.875	1825.92
		534.75	1852.24
		534.625	1895.48
		534.5	1954.07
		534.375	2041.59
		534.25	2118.38
		534.125	2161.38
		534	2255.84
		533.875	2456.81
		533.75	2638.2
		533.625	2782.03
		533.5	3001.6
		533.375	3294.65
		533.25	3572.16
		533.125	3797.15
		533	4000.01
		532.875	4226.11
		532.75	4489.17
		532.625	4724.85
		532.5	4871.25
		532.375	4919.77
		532.25	4963
		532.125	5022.14
		532	5049.94
		531.875	5143.45
		531.75	5197.2
		531.625	5058.38
		531.5	4949.98
		531.375	5020.64
		531.25	5082.37
		531.125	5086.51
		531	5089.94
		530.875	4977.69
		530.75	4783.65
		530.625	4603.87
		530.5	4419.62
		530.375	4213.87
		530.25	3975.98
		530.125	3694.18
		530	3360.6
		529.875	3078.57
		529.75	2866.8
		529.625	2622.41
		529.5	2404.66
		529.375	2241.66
		529.25	2095.99
		529.125	1995.34
		529	1920.51
		528.875	1826.41
		528.75	1749.38
		528.625	1764.4
		528.5	1797.37
		528.375	1750.38
		528.25	1678.11
		528.125	1642.49
		528	1633.62
		527.875	1648.19
		527.75	1689.19
		527.625	1709.15
		527.5	1688.75
		527.375	1682.53
		527.25	1712.02
		527.125	1727.44
		527	1703.86
		526.875	1675.31
		526.75	1688.09
		526.625	1716.06
		526.5	1708.69
		526.375	1694.58
		526.25	1684.38
		526.125	1678.22
		526	1670.91
		525.875	1617.16
		525.75	1606.72
		525.625	1664.01
		525.5	1641.8
		525.375	1604.68
		525.25	1629.93
		525.125	1640.67
		525	1642.61
		524.875	1632.82
		524.75	1618.54
		524.625	1653.37
		524.5	1669.13
		524.375	1639.42
		524.25	1662.98
		524.125	1717.1
		524	1709.49
		523.875	1650.83
		523.75	1612.74
		523.625	1620.7
		523.5	1660.84
		523.375	1690.98
		523.25	1676.82
		523.125	1673.72
		523	1691.39
		522.875	1699.13
		522.75	1693.78
		522.625	1674.33
		522.5	1673.85
		522.375	1671.95
		522.25	1657.09
		522.125	1646.67
		522	1588.32
		410	1246.51
		409.875	1250.45
		409.75	1255.13
		409.625	1265.14
		409.5	1254.36
		409.375	1230.2
		409.25	1237.61
		409.125	1276.79
		409	1291.25
		408.875	1269.9
		408.75	1251.58
		408.625	1257.62
		408.5	1287.15
		408.375	1292.16
		408.25	1273.16
		408.125	1282.52
		408	1289.66
		407.875	1272.54
		407.75	1256.13
		407.625	1253.47
		407.5	1264.21
		407.375	1258.79
		407.25	1245.19
		407.125	1251.89
		407	1262.5
		406.875	1260.09
		406.75	1251.25
		406.625	1244.15
		406.5	1240.51
		406.375	1237.57
		406.25	1230.43
		406.125	1229.85
		406	1225.26
		405.875	1196.59
		405.75	1194.07
		405.625	1221.69
		405.5	1233.37
		405.375	1224.75
		405.25	1203.34
		405.125	1203.88
		405	1220.79
		404.875	1231.58
		404.75	1244.59
		404.625	1235.98
		404.5	1215.77
		404.375	1211.77
		404.25	1209.91
		404.125	1223.31
		404	1252.57
		403.875	1256.34
		403.75	1231.77
		403.625	1219.47
		403.5	1231.71
		403.375	1240.73
		403.25	1226.32
		403.125	1221.98
		403	1236.38
		402.875	1227.14
		402.75	1204.8
		402.625	1200.78
		402.5	1228.94
		402.375	1247.86
		402.25	1248.29
		402.125	1276.14
		402	1292.75
		401.875	1312.14
		401.75	1384.35
		401.625	1449.37
		401.5	1483.12
		401.375	1526.16
		401.25	1608.39
		401.125	1728.31
		401	1843.86
		400.875	1944.88
		400.75	2048.69
		400.625	2123.26
		400.5	2194.71
		400.375	2333.93
		400.25	2456.71
		400.125	2497.92
		400	2528.25
		399.875	2575.77
		399.75	2606.94
		399.625	2625.22
		399.5	2639.74
		399.375	2632.41
		399.25	2619.93
		399.125	2607.91
		399	2590.94
		398.875	2574.74
		398.75	2521.53
		398.625	2419.78
		398.5	2317.98
		398.375	2249.1
		398.25	2168.99
		398.125	2036.48
		398	1911.84
		397.875	1813.7
		397.75	1708.03
		397.625	1601.23
		397.5	1517.28
		397.375	1444.3
		397.25	1353.73
		397.125	1290.92
		397	1272.89
		396.875	1247.06
		396.75	1209.41
		396.625	1195.02
		396.5	1199.93
		396.375	1205.19
		396.25	1210.94
		396.125	1208.03
		396	1185.62
		395.875	1169.07
		395.75	1177.55
		395.625	1177.15
		395.5	1154.18
		395.375	1132.61
		395.25	1136.27
		395.125	1144.32
		395	1136.67
		394.875	1140.75
		394.75	1144.53
		394.625	1136.02
		394.5	1140
		394.375	1160.06
		394.25	1160.55
		394.125	1122.9
		394	1111.49
		393.875	1125.09
		393.75	1123.28
		393.625	1138.92
		393.5	1164.25
		393.375	1162.12
		393.25	1137.45
		393.125	1136.89
		393	1158.79
		392.875	1168.94
		392.75	1180.78
		392.625	1168.02
		392.5	1138.95
		392.375	1139.87
		392.25	1143.1
		392.125	1145.61
		392	1140.81
		391.875	1131.97
		391.75	1139.55
		391.625	1144.53
		391.5	1145.35
		391.375	1147.2
		391.25	1160.28
		391.125	1175.8
		391	1165.26
		390.875	1135.25
		390.75	1118.69
		390.625	1128.03
		390.5	1146.33
		390.375	1150.22
		390.25	1134.08
		390.125	1126.68
		390	1137.52
		297	982.239
		296.875	991.55
		296.75	987.29
		296.625	999.37
		296.5	1013.47
		296.375	990.551
		296.25	972.616
		296.125	970.392
		296	966.555
		295.875	974.069
		295.75	977.842
		295.625	976.851
		295.5	991.546
		295.375	994.508
		295.25	967.961
		295.125	950.165
		295	964.548
		294.875	970.784
		294.75	954.376
		294.625	962.42
		294.5	973.477
		294.375	956.233
		294.25	942.492
		294.125	936.817
		294	930.728
		293.875	925.468
		293.75	932.586
		293.625	958.564
		293.5	969.527
		293.375	971.852
		293.25	973.232
		293.125	953.278
		293	946.704
		292.875	949.822
		292.75	921.668
		292.625	903.287
		292.5	922.033
		292.375	944.742
		292.25	950.104
		292.125	937.455
		292	937.558
		291.875	954.773
		291.75	962.29
		291.625	959.78
		291.5	958.188
		291.375	954.572
		291.25	938.973
		291.125	935.349
		291	954.232
		290.875	958.492
		290.75	949.82
		290.625	959.779
		290.5	968.236
		290.375	965.929
		290.25	965.212
		290.125	970.102
		290	991.164
		289.875	995.11
		289.75	972.486
		289.625	970.93
		289.5	993.307
		289.375	1011.38
		289.25	1033.87
		289.125	1072.25
		289	1134.8
		288.875	1204.8
		288.75	1238.9
		288.625	1288
		288.5	1399.33
		288.375	1512.94
		288.25	1606.89
		288.125	1718.86
		288	1825.22
		287.875	1890.55
		287.75	1954.75
		287.625	2035.81
		287.5	2104.05
		287.375	2163.49
		287.25	2248.56
		287.125	2346.04
		287	2403.54
		286.875	2459.07
		286.75	2576.21
		286.625	2702.2
		286.5	2811.16
		286.375	2903.94
		286.25	2985.03
		286.125	3083.72
		286	3144.13
		285.875	3142.4
		285.75	3102.95
		285.625	3037.4
		285.5	2972.26
		285.375	2923.67
		285.25	2904.13
		285.125	2907.4
		285	2898.25
		284.875	2879.64
		284.75	2851.18
		284.625	2833.65
		284.5	2844.91
		284.375	2787.83
		284.25	2675.01
		284.125	2589
		284	2440.78
		283.875	2213.38
		283.75	2020.4
		283.625	1832.44
		283.5	1643.05
		283.375	1503.63
		283.25	1363.74
		283.125	1209.19
		283	1086.43
		282.875	1012.67
		282.75	954.884
		282.625	899.833
		282.5	849.239
		282.375	803.984
		282.25	780.741
		282.125	772.148
		282	767.962
		281.875	760.076
		281.75	734.446
		281.625	696.529
		281.5	675.597
		281.375	688.156
		281.25	714.509
		281.125	722.064
		281	702.425
		280.875	678.324
		280.75	831.276
		280.625	999.8
		280.5	850.797
		280.375	702.759
		280.25	839.816
		280.125	966.551
		280	831.003
		279.875	704.856
		279.75	837.114
		279.625	951.192
		279.5	821.704
		279.375	709.42
		279.25	833.66
		279.125	956.016
		279	836.401
		278.875	708.635
		278.75	853.305
		278.625	994.425
		278.5	835.564
		278.375	688.941
		278.25	828.162
		278.125	970.79
		278	833.183
		277.875	685.27
		277.75	818.126
		277.625	956.007
		277.5	833.192
		277.375	712.477
		277.25	847.312
		277.125	961.586
		277	667.495
		209.875	578.748
		209.75	581.892
		209.625	585.399
		209.5	599.224
		209.375	598.221
		209.25	596.872
		209.125	607.919
		209	607.402
		208.875	593.538
		208.75	581.42
		208.625	580.466
		208.5	586.371
		208.375	594.707
		208.25	592.04
		208.125	578.183
		208	591.87
		207.875	617.624
		207.75	617.028
		207.625	602.654
		207.5	592.097
		207.375	586.461
		207.25	586.378
		207.125	591.774
		207	592.596
		206.875	584.998
		206.75	581.003
		206.625	589.393
		206.5	593.146
		206.375	587.89
		206.25	589.27
		206.125	584.728
		206	567.571
		205.875	569.374
		205.75	579.819
		205.625	569.956
		205.5	572.183
		205.375	587.136
		205.25	585.503
		205.125	575.577
		205	569.336
		204.875	566.183
		204.75	568.988
		204.625	579.957
		204.5	589.28
		204.375	589.671
		204.25	583.653
		204.125	582.351
		204	573.144
		203.875	567.888
		203.75	587.234
		203.625	591.21
		203.5	575.56
		203.375	571.853
		203.25	582.248
		203.125	589.017
		203	584.035
		202.875	574.571
		202.75	572.262
		202.625	580.192
		202.5	578.959
		202.375	568.782
		202.25	568.067
		202.125	575.529
		202	577.804
		201.875	572.923
		201.75	564.887
		201.625	569.725
		201.5	587.837
		201.375	590.263
		201.25	574.52
		201.125	561.176
		201	567.684
		200.875	574.822
		200.75	572.364
		200.625	579.384
		200.5	581.656
		200.375	569.064
		200.25	564.133
		200.125	570.74
		200	573.35
		199.875	577.774
		199.75	591.256
		199.625	606.689
		199.5	604.552
		199.375	587.821
		199.25	577.791
		199.125	570.646
		199	566.118
		198.875	569.615
		198.75	577.077
		198.625	575.639
		198.5	561.646
		198.375	563.897
		198.25	579.654
		198.125	576.725
		198	564.813
		197.875	568.071
		197.75	588.302
		197.625	597.05
		197.5	575.674
		197.375	561.111
		197.25	562.987
		197.125	566.423
		197	574.949
		196.875	581.732
		196.75	585.731
		196.625	575.372
		196.5	571.517
		196.375	582.79
		196.25	586.441
		196.125	578.282
		196	559.161
		195.875	553.544
		195.75	559.527
		195.625	564.106
		195.5	565.024
		195.375	554.654
		195.25	553.193
		195.125	581.922
		195	608.21
		194.875	599.264
		194.75	585.909
		194.625	585.555
		194.5	582.844
		194.375	582.79
		194.25	586.838
		194.125	589.222
		194	592.96
		193.875	603.92
		193.75	606.636
		193.625	592.988
		193.5	597.06
		193.375	612.076
		193.25	606.043
		193.125	595.806
		193	597.661
		192.875	613.452
		192.75	624.033
		192.625	611.855
		192.5	606.418
		192.375	624.654
		192.25	651.133
		192.125	671.518
		192	683.553
		191.875	682.764
		191.75	690.6
		191.625	725.396
		191.5	746.007
		191.375	743.5
		191.25	750.927
		191.125	765.114
		191	775.165
		190.875	793.933
		190.75	807.653
		190.625	802.667
		190.5	807.642
		190.375	816.492
		190.25	807.083
		190.125	790.079
		190	767.402
		160	486.396
		159.875	468.65
		159.75	459.681
		159.625	466.818
		159.5	479.977
		159.375	480.972
		159.25	475.798
		159.125	467.986
		159	460.401
		158.875	464.367
		158.75	468.099
		158.625	456.004
		158.5	440.547
		158.375	437.28
		158.25	444.432
		158.125	446.564
		158	443.407
		157.875	443.294
		157.75	449.44
		157.625	452.308
		157.5	443.796
		157.375	431.821
		157.25	425.799
		157.125	435.264
		157	446.146
		156.875	455.829
		156.75	464.986
		156.625	458.997
		156.5	455.651
		156.375	466.406
		156.25	467.087
		156.125	453.979
		156	434.914
		155.875	427.663
		155.75	450.32
		155.625	461.827
		155.5	437.891
		155.375	426.548
		155.25	446.837
		155.125	453.245
		155	433.833
		154.875	422.875
		154.75	430.337
		154.625	440.406
		154.5	443.735
		154.375	438.769
		154.25	431.474
		154.125	426.252
		154	419.941
		153.875	420.681
		153.75	427.762
		153.625	435.656
		153.5	451.231
		153.375	455.263
		153.25	434.737
		153.125	418.876
		153	417.891
		152.875	419.914
		152.75	424.965
		152.625	427.688
		152.5	420.078
		152.375	415.024
		152.25	426.591
		152.125	432.451
		152	418.603
		151.875	411.911
		151.75	429.172
		151.625	449.374
		151.5	457.744
		151.375	466.554
		151.25	467.968
		151.125	463.137
		151	476.941
		150.875	482.418
		150.75	473.373
		150.625	492.508
		150.5	520.928
		150.375	535.936
		150.25	546.951
		150.125	550.94
		150	554.927
		149.875	569.473
		149.75	589.616
		149.625	608.778
		149.5	627.043
		149.375	629.352
		149.25	615.253
		149.125	623.268
		149	652.245
		148.875	671.67
		148.75	680.167
		148.625	692.257
		148.5	702.402
		148.375	692.632
		148.25	691.811
		148.125	716.271
		148	718.331
		147.875	698.143
		147.75	697.845
		147.625	696.326
		147.5	694.335
		147.375	704.403
		147.25	689.235
		147.125	664.546
		147	659.133
		146.875	659.327
		146.75	657.208
		146.625	656.479
		146.5	657.396
		146.375	656.259
		146.25	652.521
		146.125	653.651
		146	663.181
		145.875	668.729
		145.75	659.811
		145.625	662.868
		145.5	686.351
		145.375	702.372
		145.25	709.003
		145.125	714.498
		145	733.471
		144.875	768.839
		144.75	792.331
		144.625	806.819
		144.5	826.033
		144.375	851.283
		144.25	883.479
		144.125	898.499
		144	893.946
		143.875	895.68
		143.75	914.312
		143.625	930.763
		143.5	947.18
		143.375	973.449
		143.25	994.819
		143.125	998.256
		143	994.995
		142.875	1010.12
		142.75	1029.56
		142.625	1028.95
		142.5	1024.28
		142.375	1039.25
		142.25	1050.58
		142.125	1043.47
		142	1025.79
		141.875	993.009
		141.75	976.704
		141.625	985.25
		141.5	972.592
		141.375	939.702
		141.25	916.135
		141.125	889.913
		141	838.556
		140.875	772.494
		140.75	710.964
		140.625	661.437
		140.5	612.55
		140.375	561.273
		140.25	512.759
		140.125	473.361
		140	447.697
		139.875	416.289
		139.75	387.788
		139.625	367.53
		139.5	336.966
		139.375	307.975
		139.25	294.478
		139.125	284.033
		139	267.63
		138.875	261.073
		138.75	266.909
		138.625	260.288
		138.5	241.556
		138.375	234.701
		138.25	237.856
		138.125	236.361
		138	230.506
		137.875	226.824
		137.75	226.659
		137.625	225.822
		137.5	223.529
		137.375	223.438
		137.25	226.865
		137.125	226.276
		137	219.472
		136.875	213.837
		136.75	217
		136.625	227.265
		136.5	233.582
		136.375	227.349
		136.25	218.013
		136.125	219.257
		136	221.178
		135.875	223.585
		135.75	230.039
		135.625	232.013
		135.5	226.22
		135.375	221.761
		135.25	231.009
		135.125	247.751
		135	257.827
		134.875	264.588
		134.75	286.793
		134.625	317.688
		134.5	337.831
		134.375	357.936
		134.25	396.064
		134.125	437.375
		134	459.626
		133.875	479.126
		133.75	520.667
		133.625	568.069
		133.5	599.898
		133.375	624.668
		133.25	659.525
		133.125	696.139
		133	698.46
		132.875	677.024
		132.75	664.401
		132.625	654.948
		132.5	635.221
		132.375	597.314
		132.25	548.948
		132.125	507.906
		132	474.709
		131.875	429.591
		131.75	375.481
		131.625	343.89
		131.5	324.022
		131.375	290.673
		131.25	263.549
		131.125	249.831
		131	234.601
		130.875	226.402
		130.75	222.313
		130.625	214.631
		130.5	215.135
		130.375	215.534
		130.25	207.41
		130.125	204.987
		130	212.222
		129.875	216.602
		129.75	216.36
		129.625	212.336
		129.5	205.832
		129.375	203.737
		129.25	207.504
		129.125	209.793
		129	201.24
		128.875	198.822
		128.75	207.11
		128.625	206.608
		128.5	201.399
		128.375	203.097
		128.25	210.903
		128.125	210.615
		128	206.015
		127.875	208.399
		127.75	210.016
		127.625	209.069
		127.5	202.999
		127.375	198.621
		127.25	206.142
		127.125	207.741
		127	198.716
		126.875	201.216
		126.75	211.605
		126.625	214.411
		126.5	206.432
		126.375	200.215
		126.25	211.789
		126.125	221.949
		126	214.953
		125.875	216.02
		125.75	220.82
		125.625	204.988
		125.5	203.094
		125.375	215.329
		125.25	211.4
		125.125	209.258
		125	208.556

## Sheet: Figure 2g
	Stability		Gd-NCPs in saline 25oC				H@Gd-NCPs in saline 37oC				Gd-NCPs in serum 25oC				H@Gd-NCPs in serum 37oC
	Time (h)	0	112.82	116.2	113.31		113.01	114.8	113.63		116.34	111.07	118.24		117.1	118.99	115.05
		2	114.86	113.88	112.39		113.55	113.98	112.42		116.43	113.27	116.51		117.15	116.64	115.13
		4	110.01	117.55	116.88		116.61	112.45	112.47		112.62	112.97	115.78		116.77	114.83	116.25
		8	109.57	116.1	110.01		113.21	115.49	112.35		114.17	115.27	117.12		114.16	117.84	120.14
		16	112.27	110.74	112.55		110.91	118.25	115.5		114.74	114.37	113.84		110.3	120.68	120.08
		24	116.31	117.57	110.75		111.09	112.55	116.08		107.29	114.07	119		110.87	120.27	118.79
		48	118.25	111.35	114.38		109.85	113.76	118.32		111.92	112.13	117.85		114.64	118.29	117.35

## Sheet: Figure 2h
		Abs of MB
	Radiation dose (Gy)	H2O				GdCl3				GNPs				H@GNPs
	0	1.0247	1.0337	1.0381		1.0347	1.0237	1.0181		1.0347	1.0237	1.0381		1.0237	1.0104	1.0324
	5	1.0402	0.9845	1.0079		0.9902	0.9845	0.9709		0.9902	0.9805	0.9979		0.9702	0.9845	0.9737
	10	1.0081	0.9685	0.9947		0.9481	0.9575	0.9421		0.9481	0.9385	0.9447		0.9408	0.9375	0.9407
	20	0.9781	0.9375	0.9377		0.8851	0.8912	0.8857		0.8821	0.8765	0.8807		0.8781	0.8721	0.8735

## Sheet: Figure 2i
		GSH Content (%)
	Concentration of Hemin (μM)	Hemin-1h				H@Gd-NCPs-1h				Hemin-24h				H@Gd-NCPs-24h
	0	100	100	100		100	100	100		100	100	100		100	100	100
	0.25	76.5	72.5	80.5		62.2	58.2	66.2		45.4	47.4	48.4		29.1	27.1	26.1
	0.5	75	75	79		57.4	54.4	60.4		36.9	38.9	34.9		26.3	23.3	25.3
	1	75.9	74.9	76.9		59.3	55.3	57.3		30.5	33.5	36.5		20	20.7	26.7

## Sheet: Figure 3c
	PBS				Gd-NCPs				Hemin@Gd-NCPs				PBS+RT				Gd-NCPs+RT				H@Gd-NCPs+RT
Relative Fluorescence intensity of ROS	1.15	0.98	0.85		1.11	0.97	0.89		1.2	1.01	0.82		1.33	1.05	1.41		1.95	2.2	1.88		2.94	3.15	3.12

## Sheet: Figure 3d
		Saline				H2O2				Gd-NCPs+H2O2				Hemin+H2O2				Hemin@Gd-NCPs+H2O2
	GSH/GSSG Ratio	15.9146	15.6047	15.4869		13.9262	16.6419	18.5491		14.1665	18.0274	13.8522		5.30684	4.92994	4.56563		4.22992	4.08281	3.97662

[truncated: 86 more sheets: Figure 3e, Figure 3f, Figure 4c, Figure 4f, Figure 4g, Figure 4h, Figure 5a, Figure 5b, Figure 5c, Figure 5e, Figure 5f, Figure 5g, Figure 6b, Figure 6c, Figure 6d, Figure 6e, Figure 6f, Figure 7a, Figure 7b, Figure 7c …]
